# Supplementary material for: 3,6-Bis(3,4,5-trimethoxy­phen­yl)-1,2,4-triazolo[3,4-b][1,3,4]thia­diazole
Source: Acta Crystallogr Sect E Struct Rep Online. 2008 Jul 23;64(Pt 8):o1577. doi: 10.1107/S1600536808022502 (PMC2962044; doi:10.1107/S1600536808022502)
Supplement: Supplementary file 2 [file e-64-o1577-Isup2.hkl]

# 
# h,k,l, Fc-squared, Fo-squared, sigma(Fo-squared) and status flag 
# 
data_I
_shelx_title ' R80710E in P-1' 
_shelx_refln_list_code          4 
_shelx_F_calc_maximum       66.49 
_exptl_crystal_F_000       480.00 
_reflns_d_resolution_high  0.8403 
 
loop_ 
 _symmetry_equiv_pos_as_xyz 
 'x, y, z' 
 '-x, -y, -z' 
 
_cell_length_a     8.6762 
_cell_length_b     8.9289 
_cell_length_c    13.7348 
_cell_angle_alpha  94.504 
_cell_angle_beta   90.819 
_cell_angle_gamma  90.467 
 
_shelx_F_squared_multiplier     1.000 
 
loop_ 
 _refln_index_h 
 _refln_index_k 
 _refln_index_l 
 _refln_F_squared_calc 
 _refln_F_squared_meas 
 _refln_F_squared_sigma 
 _refln_observed_status 
   3   0   0      467.91      392.72      9.22 o 
   4   0   0        2.03        1.23      0.93 o 
   5   0   0      593.20      552.87     10.22 o 
   6   0   0      134.39      113.68      3.40 o 
   7   0   0      247.00      239.80      6.08 o 
   8   0   0       75.91       73.35      3.46 o 
   9   0   0      102.07      103.23      6.61 o 
  10   0   0       68.09       77.40      5.34 o 
 -10   1   0        0.24        1.13      1.96 o 
  -9   1   0       84.40       89.80      6.33 o 
  -8   1   0       70.33       75.87      3.79 o 
  -7   1   0       90.57       96.02      3.96 o 
  -6   1   0        0.11        2.74      1.88 o 
  -5   1   0       32.59       26.36      1.56 o 
  -4   1   0      356.33      332.05     15.23 o 
  -3   1   0       17.35        9.34      1.15 o 
  -2   1   0      620.23      651.06     26.90 o 
   1   1   0       99.03       96.11      1.57 o 
   2   1   0      679.37      814.39     15.63 o 
   3   1   0        2.41        6.82      1.97 o 
   4   1   0       95.15      111.92      3.42 o 
   5   1   0        6.26       10.34      2.83 o 
   6   1   0      195.28      202.74      5.51 o 
   7   1   0       39.47       37.79      2.26 o 
   8   1   0      216.72      200.90      6.19 o 
   9   1   0      177.50      172.32      5.93 o 
  10   1   0       16.55       12.27      4.31 o 
 -10   2   0        7.10        6.62      2.81 o 
  -9   2   0      255.18      253.05      9.49 o 
  -8   2   0      338.35      335.55     10.46 o 
  -7   2   0      949.90      970.25     24.33 o 
  -6   2   0       31.20       42.89      3.30 o 
  -5   2   0       30.95       28.10      2.19 o 
  -4   2   0      397.07      458.39      5.31 o 
  -3   2   0     1180.45     1051.95     22.65 o 
  -2   2   0      955.69      823.11      8.11 o 
  -1   2   0      181.52      219.46      2.96 o 
   0   2   0      457.01      448.13      6.22 o 
   1   2   0     3377.57     3106.76     36.54 o 
   2   2   0     3511.70     3469.43     66.34 o 
   4   2   0      659.38      561.51      7.66 o 
   5   2   0     1120.47     1107.82      9.39 o 
   6   2   0       47.98       49.67      3.23 o 
   7   2   0       27.25       37.10      3.97 o 
   8   2   0      123.71      136.77      4.35 o 
   9   2   0      369.06      399.49     17.90 o 
  10   2   0      230.36      229.28     11.79 o 
  -9   3   0       91.85       95.21      4.21 o 
  -8   3   0        2.94        3.66      2.20 o 
  -7   3   0        9.94       15.12      3.56 o 
  -6   3   0        0.33       -0.28      1.35 o 
  -5   3   0      670.79      692.46     15.14 o 
  -4   3   0        9.42       18.69      2.23 o 
  -3   3   0        0.05        1.07      0.96 o 
  -2   3   0       49.22       37.61      1.66 o 
  -1   3   0      280.08      297.31      5.38 o 
   0   3   0        0.44       12.83      1.38 o 
   1   3   0      827.37      832.93      6.35 o 
   2   3   0     2633.90     2802.37     19.35 o 
   3   3   0     1108.44     1160.32      7.68 o 
   4   3   0     2192.32     2159.36     20.32 o 
   5   3   0        1.08       -0.60      1.95 o 
   6   3   0        0.86        2.74      1.90 o 
   7   3   0        0.70        2.80      1.73 o 
   8   3   0       89.82       86.66      4.85 o 
   9   3   0       17.15       14.33      4.21 o 
  -9   4   0       63.40       68.38      3.34 o 
  -8   4   0        0.65        0.74      2.63 o 
  -7   4   0      571.98      558.14     16.94 o 
  -6   4   0        2.93        8.25      2.12 o 
  -5   4   0      911.50      975.86     17.78 o 
  -4   4   0      176.85      193.37      4.11 o 
  -3   4   0      495.64      451.98     21.03 o 
  -2   4   0       65.42       62.02      3.47 o 
  -1   4   0       26.48       27.12      4.69 o 
   0   4   0      189.13      127.98      4.80 o 
   1   4   0      342.41      357.39      6.25 o 
   2   4   0     1755.50     2047.61     22.57 o 
   3   4   0      157.94      197.75      2.58 o 
   4   4   0      798.94      962.65     18.81 o 
   5   4   0       74.31       75.84      2.88 o 
   6   4   0       58.10       63.98      3.59 o 
   7   4   0      268.77      265.50      9.14 o 
   8   4   0      153.31      161.49      7.05 o 
   9   4   0       15.28       14.87      5.14 o 
  -9   5   0       39.88       37.17      3.57 o 
  -8   5   0       35.13       28.09      3.13 o 
  -7   5   0       80.51       76.56      4.61 o 
  -6   5   0       56.60       58.58      3.75 o 
  -5   5   0      561.57      609.63     25.96 o 
  -4   5   0       82.99       85.31      3.27 o 
  -3   5   0      327.56      282.10      7.88 o 
  -2   5   0        0.02        1.85      1.28 o 
  -1   5   0      190.88      224.30      5.00 o 
   0   5   0        0.07        5.90      2.42 o 
   1   5   0      370.80      360.49      8.31 o 
   2   5   0      641.72      708.34      7.95 o 
   3   5   0       39.30       27.27      1.10 o 
   4   5   0      403.78      395.94      7.65 o 
   5   5   0     1129.67     1056.45     36.17 o 
   6   5   0      791.64      813.54     14.60 o 
   7   5   0        8.39        1.01      4.21 o 
   8   5   0       47.59       44.82      2.95 o 
   9   5   0       66.42       63.28      6.51 o 
  -8   6   0       56.92       56.62      4.22 o 
  -7   6   0       62.88       71.99      3.83 o 
  -6   6   0      192.18      205.57      8.53 o 
  -5   6   0      103.49       95.96      3.42 o 
  -4   6   0        9.88       20.22      3.39 o 
  -3   6   0       14.22       20.62     11.52 o 
  -2   6   0       37.30       37.67      3.45 o 
  -1   6   0     1112.41     1081.13     31.00 o 
   0   6   0      412.70      364.36      8.59 o 
   1   6   0      158.03      143.93      2.51 o 
   2   6   0       34.01       19.46      1.26 o 
   3   6   0        1.92        1.68      0.86 o 
   4   6   0     1966.89     1877.04     16.23 o 
   5   6   0      279.93      327.86      7.10 o 
   6   6   0      706.96      722.39     16.55 o 
   7   6   0        6.58        3.44      2.61 o 
   8   6   0       87.84       80.92      5.27 o 
  -7   7   0       16.47       15.35      3.76 o 
  -6   7   0       10.31       10.98      7.02 o 
  -5   7   0      125.87      143.00      6.43 o 
  -4   7   0       11.78       10.82      6.21 o 
  -3   7   0      211.43      218.44      9.02 o 
  -2   7   0      142.33      162.07      9.35 o 
  -1   7   0      821.41      893.65     15.51 o 
   0   7   0       58.30       58.09      2.27 o 
   1   7   0       16.31        9.79      1.56 o 
   2   7   0      133.22      149.09      2.64 o 
   3   7   0      145.95      167.90      4.16 o 
   4   7   0       21.24       14.70      2.18 o 
   5   7   0       35.40       37.26      4.30 o 
   6   7   0       38.92       40.96      2.62 o 
   7   7   0       87.26       86.06      4.70 o 
  -6   8   0        5.62        9.21      4.50 o 
  -5   8   0       76.70       76.17     19.78 o 
  -4   8   0      521.83      557.92     18.31 o 
  -3   8   0     1400.03     1433.17     41.34 o 
  -2   8   0      534.47      512.84     19.38 o 
  -1   8   0      362.03      353.15     12.61 o 
   0   8   0        4.42        4.93      1.64 o 
   1   8   0       14.86       14.58      2.13 o 
   2   8   0       66.57       65.04      2.31 o 
   3   8   0      202.91      179.21      5.51 o 
   4   8   0      545.26      534.89     13.04 o 
   5   8   0       99.00       81.89      3.26 o 
   6   8   0       83.41       80.70      3.89 o 
  -5   9   0      136.65      127.01      9.52 o 
  -4   9   0        1.24        2.31      4.47 o 
  -3   9   0        4.22        1.84      3.41 o 
  -2   9   0       58.16       46.78      4.41 o 
  -1   9   0      175.34      150.49      4.98 o 
   0   9   0        0.02       -0.01      0.98 o 
   1   9   0      407.01      402.91     13.40 o 
   2   9   0      113.55      118.34      4.28 o 
   3   9   0       75.28       76.20      3.77 o 
   4   9   0      131.44      137.63      4.16 o 
   5   9   0       60.56       66.64      4.18 o 
  -3  10   0      212.33      225.23     16.39 o 
  -2  10   0       39.76       27.47     10.66 o 
  -1  10   0       63.75       61.57      2.87 o 
   0  10   0       16.18       13.90      5.25 o 
   1  10   0       32.22       23.98      3.47 o 
   2  10   0        5.77        1.69      2.01 o 
   3  10   0        1.78        2.88      1.55 o 
  -3 -10   1        9.20       15.70      3.83 o 
  -2 -10   1       11.77       12.30      4.34 o 
  -1 -10   1        1.00        1.56      1.57 o 
   0 -10   1       10.93       11.20      4.66 o 
   1 -10   1        5.83        9.13      5.00 o 
   2 -10   1       96.64       96.09     15.04 o 
   3 -10   1       18.28       11.05      4.87 o 
  -5  -9   1      162.54      155.37      8.04 o 
  -4  -9   1       53.03       49.48      3.89 o 
  -3  -9   1      127.60      133.98      6.68 o 
  -2  -9   1      361.79      419.86     11.59 o 
  -1  -9   1      130.61      149.45      5.02 o 
   0  -9   1        3.11        5.75      1.48 o 
   1  -9   1       70.20       65.77      4.39 o 
   2  -9   1      122.49      123.07      7.33 o 
   3  -9   1      177.21      176.21      9.98 o 
   4  -9   1       22.47       18.59     10.97 o 
   5  -9   1      201.38      183.16     13.18 o 
  -6  -8   1       26.97       20.93      2.66 o 
  -5  -8   1       17.27       15.35      5.28 o 
  -4  -8   1       16.72       10.21      3.06 o 
  -3  -8   1       18.85       23.11      6.41 o 
  -2  -8   1       57.67       49.50      4.11 o 
  -1  -8   1      400.54      422.15      8.37 o 
   0  -8   1        5.21        3.82      1.57 o 
   1  -8   1        6.43        3.73      2.82 o 
   2  -8   1       65.08       80.53      5.83 o 
   3  -8   1      187.01      194.08      9.68 o 
   4  -8   1        0.08        1.41      2.90 o 
   5  -8   1       42.47       40.43      4.46 o 
   6  -8   1       13.24       13.92      7.31 o 
  -7  -7   1      150.41      176.23      9.15 o 
  -6  -7   1        0.04        2.32      2.09 o 
  -5  -7   1       47.03       33.69      2.35 o 
  -4  -7   1      167.16      141.67      4.83 o 
  -3  -7   1      671.54      673.23     10.63 o 
  -2  -7   1     1082.92     1033.88      9.64 o 
  -1  -7   1      348.63      315.90      9.96 o 
   0  -7   1      449.80      447.36      9.65 o 
   1  -7   1        0.37        0.71      1.69 o 
   2  -7   1        4.71        5.41      4.46 o 
   3  -7   1      322.53      356.46     13.31 o 
   4  -7   1       39.44       36.35     12.15 o 
   5  -7   1       44.61       37.12      5.32 o 
   6  -7   1       69.00       75.37      3.67 o 
   7  -7   1       43.19       39.04      4.59 o 
  -8  -6   1       18.22       15.11      6.21 o 
  -7  -6   1        9.85        9.81      4.02 o 
  -6  -6   1        5.80        6.31      2.94 o 
  -5  -6   1      102.82      116.85      3.42 o 
  -4  -6   1      728.72      741.69     13.53 o 
  -3  -6   1        0.11        1.24      0.62 o 
  -2  -6   1       79.10       69.44      2.52 o 
  -1  -6   1      205.34      239.23      3.90 o 
   0  -6   1      456.62      468.62     14.15 o 
   1  -6   1        5.02        1.35      1.50 o 
   2  -6   1      271.09      257.98      9.19 o 
   3  -6   1      498.99      542.96     12.11 o 
   4  -6   1      225.26      207.48      5.04 o 
   5  -6   1       10.71       13.64      4.88 o 
   6  -6   1       38.51       38.78      3.28 o 
   7  -6   1       12.13       11.98      3.77 o 
   8  -6   1       91.39       76.24      4.89 o 
  -9  -5   1       34.47       27.84     11.24 o 
  -8  -5   1        7.03        5.11      3.04 o 
  -7  -5   1        7.57        8.37      5.66 o 
  -6  -5   1      335.56      333.33      7.82 o 
  -5  -5   1      279.83      239.16      4.50 o 
  -4  -5   1      761.28      674.35     10.30 o 
  -3  -5   1      124.75      100.80      1.89 o 
  -2  -5   1      343.55      329.56      5.51 o 
  -1  -5   1      270.33      277.71      5.23 o 
   0  -5   1      229.53      209.31      4.48 o 
   1  -5   1       67.66      108.24      4.14 o 
   2  -5   1     3810.83     3813.21     39.54 o 
   3  -5   1      525.87      495.37     10.89 o 
   4  -5   1        8.22        7.09      2.65 o 
   5  -5   1       42.70       34.81      2.36 o 
   6  -5   1       14.94       14.47      3.49 o 
   7  -5   1       35.54       32.84      4.94 o 
   8  -5   1      134.12      129.74      7.02 o 
   9  -5   1      140.77      144.86      8.16 o 
  -9  -4   1        9.26        9.08      3.29 o 
  -8  -4   1        1.47       -1.06      2.52 o 
  -7  -4   1       29.57       30.39      8.39 o 
  -6  -4   1       61.58       63.41      3.31 o 
  -5  -4   1      218.21      187.33      6.03 o 
  -4  -4   1      378.45      382.85      8.97 o 
  -3  -4   1      449.15      430.13      9.14 o 
  -2  -4   1     2653.40     2842.25     20.67 o 
  -1  -4   1       69.78      124.15      2.53 o 
   0  -4   1       43.28       34.88      2.36 o 
   1  -4   1      155.68      162.93      5.70 o 
   2  -4   1      231.58      226.27      5.48 o 
   3  -4   1      795.13      873.23     19.53 o 
   4  -4   1      212.22      186.29      7.73 o 
   5  -4   1        0.22        0.32      1.09 o 
   6  -4   1       27.37       21.91      5.86 o 
   7  -4   1      121.38      131.38      7.54 o 
   8  -4   1       39.25       32.21      2.89 o 
   9  -4   1        4.36        6.52      4.68 o 
  -9  -3   1      112.11      115.80      7.73 o 
  -8  -3   1        0.52        1.99      2.14 o 
  -7  -3   1        4.68        4.30      1.58 o 
  -6  -3   1       11.07       12.88      3.81 o 
  -5  -3   1       48.70       56.04      4.38 o 
  -4  -3   1        2.48        1.65      1.60 o 
  -3  -3   1       77.94       74.21      3.01 o 
  -2  -3   1     2019.82     1950.70     22.92 o 
  -1  -3   1      123.12       77.32      3.46 o 
   0  -3   1     1397.30     1193.33     15.20 o 
   1  -3   1      453.65      479.14      7.49 o 
   2  -3   1       21.28       20.12      1.34 o 
   3  -3   1       73.24      116.95      3.71 o 
   4  -3   1        1.54        0.78      0.98 o 
   5  -3   1      359.21      367.40      8.85 o 
   6  -3   1        1.19        1.99      1.43 o 
   7  -3   1       21.47       19.59      2.27 o 
   8  -3   1      272.90      279.67     10.07 o 
   9  -3   1       94.63       89.05      6.85 o 
 -10  -2   1      320.14      350.47     17.03 o 
  -9  -2   1      427.36      403.37     10.42 o 
  -8  -2   1       10.75        7.35      3.08 o 
  -7  -2   1       80.74       89.09      4.42 o 
  -6  -2   1      137.10      137.85      4.92 o 
  -5  -2   1       62.09       67.81      3.04 o 
  -4  -2   1     1667.04     1796.08     25.09 o 
  -3  -2   1      651.88      501.27      6.78 o 
  -2  -2   1      149.40      121.45      2.93 o 
  -1  -2   1     1009.54      925.42      8.34 o 
   0  -2   1     2801.16     2239.23     26.48 o 
   1  -2   1     1100.66      971.01      8.88 o 
   2  -2   1     1381.36     1249.89     50.41 o 
   3  -2   1     1813.92     1835.07     17.80 o 
   4  -2   1      130.00      104.53      3.20 o 
   5  -2   1       55.63       49.06      2.81 o 
   6  -2   1      595.85      652.02     12.39 o 
   7  -2   1      254.98      264.66      6.87 o 
   8  -2   1       21.65       24.77      3.04 o 
   9  -2   1       77.01       78.57      3.47 o 
  10  -2   1       35.57       31.69      4.90 o 
 -10  -1   1       12.50        9.15      3.18 o 
  -9  -1   1      544.14      536.80     14.62 o 
  -8  -1   1      407.17      409.10     12.07 o 
  -7  -1   1       40.82       35.67      3.64 o 
  -6  -1   1      431.17      472.39      8.44 o 
  -5  -1   1      510.73      590.22     17.57 o 
  -4  -1   1     1021.47     1051.18     30.58 o 
  -3  -1   1       98.64       80.38      3.15 o 
  -2  -1   1      192.85      147.15      3.52 o 
   1  -1   1       64.11       75.53      2.54 o 
   2  -1   1        0.32        5.22      1.55 o 
   3  -1   1      613.68      560.18     17.46 o 
   4  -1   1       54.08       61.57      2.17 o 
   5  -1   1       16.82       17.35      5.81 o 
   6  -1   1       44.63       46.92      3.71 o 
   7  -1   1       12.95       15.86      4.01 o 
   8  -1   1      151.96      142.09      9.64 o 
   9  -1   1        0.03        1.41      1.15 o 
  10  -1   1        7.92        8.78      3.83 o 
 -10   0   1       11.56       10.83      3.21 o 
  -9   0   1        9.72        7.16      3.18 o 
  -8   0   1       20.18       21.20      4.71 o 
  -7   0   1       21.92       17.20      2.53 o 
  -6   0   1      194.96      209.26      7.54 o 
  -5   0   1        7.85        8.66      2.63 o 
  -4   0   1       48.90       36.37      2.00 o 
  -3   0   1       10.53        6.59      2.03 o 
  -2   0   1      492.96      393.28      8.43 o 
  -1   0   1     1798.84     1452.97     17.76 o 
   1   0   1        0.86        0.69      0.33 o 
   2   0   1        7.81        0.91      0.70 o 
   3   0   1     1354.04     1475.37     15.91 o 
   4   0   1      587.78      500.98     21.35 o 
   5   0   1        1.97        5.61      1.84 o 
   6   0   1      747.73      762.81     11.07 o 
   7   0   1       79.00       84.84      3.76 o 
   8   0   1      209.67      186.10      6.04 o 
   9   0   1       89.32       77.49      4.31 o 
  10   0   1       80.58       73.51      4.49 o 
 -10   1   1      151.95      144.27      6.59 o 
  -9   1   1        7.53        7.10      2.50 o 
  -8   1   1      180.33      180.27      6.48 o 
  -7   1   1        0.39        0.26      1.70 o 
  -6   1   1       58.39       66.53      7.17 o 
  -5   1   1       15.67       13.60      2.12 o 
  -4   1   1     1489.76     1527.00     12.39 o 
  -3   1   1     1305.02     1218.20     24.89 o 
  -2   1   1      297.70      240.24      4.37 o 
   1   1   1      249.03      177.47      3.94 o 
   2   1   1     2273.33     2066.83     35.25 o 
   3   1   1      100.45      137.23      3.57 o 
   4   1   1        3.26        1.95      0.93 o 
   5   1   1        4.02        1.48      2.16 o 
   6   1   1      820.71      844.82     13.79 o 
   7   1   1       54.00       58.57      2.64 o 
   8   1   1       19.72       26.87      5.01 o 
   9   1   1        2.77        3.21      1.88 o 
  10   1   1        0.61        0.87      1.46 o 
 -10   2   1       84.67       73.98      8.80 o 
  -9   2   1       68.84       76.89      4.81 o 
  -8   2   1       67.09       67.54      6.40 o 
  -7   2   1      199.37      209.56      4.79 o 
  -6   2   1      302.83      289.23      6.70 o 
  -5   2   1       25.29       11.20      3.01 o 
  -4   2   1       22.63       19.57      1.64 o 
  -3   2   1      281.17      325.92     17.55 o 
  -2   2   1      681.33      618.88      6.27 o 
  -1   2   1      380.17      294.58      5.42 o 
   0   2   1        8.32       13.52      0.81 o 
   1   2   1      987.94      821.13      7.74 o 
   2   2   1      853.95      762.02      9.68 o 
   4   2   1      581.38      569.73      8.99 o 
   5   2   1        3.35        3.48      1.64 o 
   6   2   1        1.34        0.58      1.49 o 
   7   2   1       25.94       18.41      6.46 o 
   8   2   1       43.57       39.59      3.59 o 
   9   2   1       58.32       57.78      3.37 o 
  10   2   1       13.69       13.90      5.52 o 
  -9   3   1        2.69        5.20      2.87 o 
  -8   3   1        5.83        4.29      2.28 o 
  -7   3   1       33.79       39.14      3.20 o 
  -6   3   1      482.93      490.24     30.91 o 
  -5   3   1       79.05       92.41      4.12 o 
  -4   3   1       13.01       20.61      3.24 o 
  -3   3   1      305.71      355.99      8.49 o 
  -2   3   1       13.16       19.37      2.30 o 
  -1   3   1     1399.64     1414.59     18.46 o 
   0   3   1       57.10       58.52      3.33 o 
   1   3   1       57.52       73.84      2.20 o 
   2   3   1        0.60        1.67      0.50 o 
   3   3   1        9.14        9.49      0.71 o 
   4   3   1     1356.39     1255.86     17.66 o 
   5   3   1      528.48      623.48     13.32 o 
   6   3   1      161.66      202.26      5.09 o 
   7   3   1       94.85       97.06      3.67 o 
   8   3   1       18.48       17.66      5.39 o 
   9   3   1        1.32        0.56      1.71 o 
  -9   4   1       91.28       93.97      5.08 o 
  -8   4   1       34.17       40.01      3.43 o 
  -7   4   1      628.80      697.72     28.05 o 
  -6   4   1      192.91      205.22      4.71 o 
  -5   4   1      481.09      495.09     15.37 o 
  -4   4   1       73.09       83.05      2.63 o 
  -3   4   1      128.96      115.10      3.62 o 
  -2   4   1      195.85      175.52      6.33 o 
  -1   4   1        0.15        2.53      2.38 o 
   1   4   1        1.03       11.62      0.87 o 
   2   4   1      230.90      259.50      8.08 o 
   3   4   1       15.19       29.34      1.04 o 
   4   4   1      313.49      288.29      4.22 o 
   5   4   1       60.70       60.89      3.69 o 
   6   4   1      295.48      282.14      8.19 o 
   7   4   1      253.74      257.42      9.60 o 
   8   4   1      146.66      157.13      8.41 o 
   9   4   1       10.52        5.90      2.82 o 
  -9   5   1       38.42       38.48      3.48 o 
  -8   5   1        0.09        1.66      1.15 o 
  -7   5   1        4.94        7.46      3.31 o 
  -6   5   1       70.94       62.40      2.79 o 
  -5   5   1       12.15       12.18      3.77 o 
  -4   5   1       87.75      116.49      5.34 o 
  -3   5   1        5.32       10.44      3.02 o 
  -2   5   1       54.05       41.42      3.58 o 
  -1   5   1      386.80      427.60      9.19 o 
   0   5   1      855.39      850.19     31.59 o 
   1   5   1       12.73       24.64      1.11 o 
   2   5   1      263.94      263.17      3.00 o 
   3   5   1      503.76      533.79      8.93 o 
   4   5   1       24.32       21.94      1.20 o 
   5   5   1       17.24       14.89      2.21 o 
   6   5   1      111.15      105.76      9.09 o 
   7   5   1        0.86        1.81      1.45 o 
   8   5   1        5.37        3.82      1.87 o 
  -8   6   1        4.35        2.59      2.73 o 
  -7   6   1      550.47      542.33     25.76 o 
  -6   6   1       54.21       48.46      4.99 o 
  -5   6   1      117.13      126.06      3.89 o 
  -4   6   1      103.28      106.08      6.63 o 
  -3   6   1       63.27       59.81      5.92 o 
  -2   6   1      363.51      341.54      9.15 o 
  -1   6   1      892.95      904.95     27.40 o 
   0   6   1      233.00      237.12      5.30 o 
   1   6   1       50.58       52.34      1.54 o 
   2   6   1      167.18      183.61      3.43 o 
   3   6   1      616.23      635.51     18.03 o 
   4   6   1      967.81      981.12     15.48 o 
   5   6   1      322.44      318.65      5.81 o 
   6   6   1        5.77        3.60      2.36 o 
   7   6   1       62.27       52.12      3.43 o 
   8   6   1       14.23       20.54      7.97 o 
  -7   7   1        5.41        4.29      2.14 o 
  -6   7   1       74.22       82.59      7.52 o 
  -5   7   1      232.80      253.15     11.80 o 
  -4   7   1       15.70       20.79      4.26 o 
  -3   7   1       10.55        9.42      5.48 o 
  -2   7   1       85.01       86.93      4.76 o 
  -1   7   1       29.00       42.62      3.69 o 
   0   7   1        0.22        0.92      0.98 o 
   1   7   1       38.42       35.51      2.27 o 
   2   7   1        0.22        0.56      0.53 o 
   3   7   1      233.04      247.12      6.02 o 
   4   7   1        0.59        1.68      0.70 o 
   5   7   1       16.88       16.60      1.61 o 
   6   7   1       28.02       27.93      2.49 o 
   7   7   1       79.32       65.96      5.56 o 
  -6   8   1      208.38      195.23     13.99 o 
  -5   8   1      858.61      928.00     18.82 o 
  -4   8   1      174.87      180.75      8.91 o 
  -3   8   1      308.33      323.15     12.45 o 
  -2   8   1       17.96       16.90     11.24 o 
  -1   8   1      531.46      552.81     13.81 o 
   0   8   1      176.19      187.37      4.55 o 
   1   8   1       29.71       29.34      1.89 o 
   2   8   1       61.88       65.90      2.54 o 
   3   8   1      242.35      252.90      5.40 o 
   4   8   1      450.59      461.82     12.34 o 
   5   8   1      249.64      258.50      7.86 o 
   6   8   1       65.45       60.97      3.36 o 
  -5   9   1        0.69        0.72      1.97 o 
  -4   9   1      152.04      120.51      6.58 o 
  -3   9   1       93.59       81.62     20.89 o 
  -2   9   1        3.89        2.08      3.47 o 
  -1   9   1        0.00       -0.07      1.50 o 
   0   9   1       67.47       69.59      2.90 o 
   1   9   1       50.58       55.98      2.67 o 
   2   9   1       47.07       48.91     10.84 o 
   3   9   1       16.69       12.04      3.27 o 
   4   9   1       86.38       83.34      3.21 o 
   5   9   1        0.10        0.97      1.51 o 
  -3  10   1      172.18      156.79     11.95 o 
  -2  10   1       48.97       45.50      3.58 o 
  -1  10   1       86.09       98.06      7.96 o 
   0  10   1       74.92       82.32      4.18 o 
   1  10   1       82.39       87.64      4.99 o 
   2  10   1       15.54       15.25      7.43 o 
   3  10   1       21.31       23.33      2.50 o 
  -3 -10   2       67.93       73.10      5.21 o 
  -2 -10   2      251.82      264.47     10.45 o 
  -1 -10   2       56.08       54.74      4.97 o 
   0 -10   2       40.93       40.33      2.91 o 
   1 -10   2      263.02      262.47      9.75 o 
   2 -10   2        1.05        2.65      2.62 o 
   3 -10   2       80.08       70.87     14.56 o 
  -5  -9   2       15.23       13.16      4.73 o 
  -4  -9   2       85.67       77.81      6.77 o 
  -3  -9   2      292.36      273.52      9.03 o 
  -2  -9   2      543.73      513.38     14.88 o 
  -1  -9   2      218.76      195.84      6.92 o 
   0  -9   2       58.84       56.18      3.65 o 
   1  -9   2        5.77        5.13      3.85 o 
   2  -9   2        7.20        3.46      2.90 o 
   3  -9   2       20.21       16.32      7.72 o 
   4  -9   2      190.88      198.34      9.55 o 
   5  -9   2      717.08      733.43     15.95 o 
  -6  -8   2      140.19      132.49     10.52 o 
  -5  -8   2      120.08      117.33      5.33 o 
  -4  -8   2       17.07       20.45      7.17 o 
  -3  -8   2       52.74       39.51      4.19 o 
  -2  -8   2        0.15        1.99      1.46 o 
  -1  -8   2       70.39       82.99      7.38 o 
   0  -8   2      115.53      133.18      4.05 o 
   1  -8   2        2.63        6.87      2.79 o 
   2  -8   2       11.39       14.44      8.05 o 
   3  -8   2      698.66      805.64     24.03 o 
   4  -8   2      135.05      143.62      7.39 o 
   5  -8   2      120.44      122.70      6.62 o 
   6  -8   2        7.24        4.89      4.53 o 
  -7  -7   2       30.74       27.23      4.44 o 
  -6  -7   2      167.65      181.87      5.16 o 
  -5  -7   2       27.98       26.41      2.46 o 
  -4  -7   2      543.21      566.77      8.29 o 
  -3  -7   2       30.83       38.40      3.17 o 
  -2  -7   2     1140.46     1227.65     22.60 o 
  -1  -7   2      149.80      148.71      3.83 o 
   0  -7   2       32.89       29.99      2.81 o 
   1  -7   2      166.66      158.66      7.90 o 
   2  -7   2      336.68      280.18      8.52 o 
   3  -7   2      700.72      711.82     21.80 o 
   4  -7   2        3.06        5.58      4.64 o 
   5  -7   2        0.08        1.74      1.55 o 
   6  -7   2        1.10        1.41      1.35 o 
   7  -7   2       42.07       43.97      3.20 o 
  -8  -6   2        0.93        0.27      1.85 o 
  -7  -6   2       16.54        9.70      4.36 o 
  -6  -6   2      161.36      143.89      9.61 o 
  -5  -6   2        0.08        0.60      1.09 o 
  -4  -6   2      721.80      717.71     16.99 o 
  -3  -6   2      841.04      797.17     18.47 o 
  -2  -6   2      232.62      224.40      7.76 o 
  -1  -6   2       12.08       11.53      1.68 o 
   0  -6   2      246.02      259.02      7.93 o 
   1  -6   2      105.00       84.85      4.52 o 
   2  -6   2       65.17       76.96      4.02 o 
   3  -6   2      324.95      386.88      9.62 o 
   4  -6   2       77.64       63.56      2.69 o 
   5  -6   2      130.01      122.47      3.71 o 
   6  -6   2        3.50        0.22      1.53 o 
   7  -6   2      129.07      123.02      6.01 o 
   8  -6   2        7.84        2.40      2.35 o 
  -9  -5   2       45.09       37.25      4.10 o 
  -8  -5   2       78.55       76.38      4.24 o 
  -7  -5   2        1.07        2.70      1.55 o 
  -6  -5   2      408.05      432.53      9.25 o 
  -5  -5   2      337.47      331.55      5.96 o 
  -4  -5   2       15.75       14.97      1.82 o 
  -3  -5   2      129.04      119.39      5.03 o 
  -2  -5   2      747.55      755.75      5.27 o 
  -1  -5   2      485.76      469.82     17.75 o 
   0  -5   2      265.41      335.71      7.40 o 
   1  -5   2       35.24       37.27      3.18 o 
   2  -5   2      451.77      405.94      9.87 o 
   3  -5   2       18.98       12.05      3.64 o 
   4  -5   2      102.44       93.42      3.48 o 
   5  -5   2      227.52      237.13     11.34 o 
   6  -5   2       53.02       58.25      4.48 o 
   7  -5   2      692.22      753.42     26.42 o 
   8  -5   2       12.84       10.21      4.73 o 
   9  -5   2      404.76      378.93     37.50 o 
  -9  -4   2       88.72       89.66      4.62 o 
  -8  -4   2      692.36      690.58     10.71 o 
  -7  -4   2      129.30      116.78      9.62 o 
  -6  -4   2       55.06       64.94      2.83 o 
  -5  -4   2       24.08       32.27      2.62 o 
  -4  -4   2       28.98       40.17      2.97 o 
  -3  -4   2      117.98      135.31      3.03 o 
  -2  -4   2     1025.19     1182.52     17.19 o 
  -1  -4   2     1432.40     1619.72     13.77 o 
   0  -4   2     2381.13     2405.39     25.42 o 
   1  -4   2      451.52      464.76      7.92 o 
   2  -4   2      155.76      179.20      4.59 o 
   3  -4   2        5.05        2.58      0.91 o 
   4  -4   2        9.12        7.40      2.16 o 
   5  -4   2      105.71      115.17      4.72 o 
   6  -4   2       32.11       24.96      2.03 o 
   7  -4   2      121.53      120.95      5.78 o 
   8  -4   2       22.52       16.86      6.01 o 
   9  -4   2        1.79        1.73      1.26 o 
  -9  -3   2      701.57      675.13     10.68 o 
  -8  -3   2      345.95      354.61     25.80 o 
  -7  -3   2      323.33      343.69      8.51 o 
  -6  -3   2      383.81      393.84      7.54 o 
  -5  -3   2       25.55       19.91      1.84 o 
  -4  -3   2       30.93       14.13      3.41 o 
  -3  -3   2      952.48      980.64      8.44 o 
  -2  -3   2      114.74       99.34      2.67 o 
  -1  -3   2       22.33        8.30      0.47 o 
   0  -3   2     1790.68     1677.67     20.79 o 
   1  -3   2       96.38      154.40      3.67 o 
   2  -3   2      215.85      229.75      3.44 o 
   3  -3   2      102.05      110.09      3.40 o 
   4  -3   2      943.08      881.15     27.25 o 
   5  -3   2      395.12      432.43      9.76 o 
   6  -3   2       76.89       84.11      3.28 o 
   7  -3   2       25.68       25.58      3.31 o 
   8  -3   2        0.70        0.99      1.61 o 
   9  -3   2      289.37      309.78      8.18 o 
 -10  -2   2       64.64       58.93      4.41 o 
  -9  -2   2      116.20       97.32      7.87 o 
  -8  -2   2       95.28       90.69      3.85 o 
  -7  -2   2       63.32       64.26      3.05 o 
  -6  -2   2      289.08      301.86     10.07 o 
  -5  -2   2      344.76      415.43     10.28 o 
  -4  -2   2      697.77      744.99      8.13 o 
  -3  -2   2      471.80      404.72      5.19 o 
  -2  -2   2      158.95      134.19      2.44 o 
  -1  -2   2      315.98      206.31      9.24 o 
   0  -2   2      740.78      748.36      9.98 o 
   1  -2   2      731.93      546.03      5.40 o 
   2  -2   2      515.82      547.57     20.89 o 
   3  -2   2      821.57      792.14     11.22 o 
   4  -2   2       45.47       59.84      2.96 o 
   5  -2   2       27.13       38.65      2.07 o 
   6  -2   2        8.01        3.34      3.05 o 
   7  -2   2       12.60       15.45      3.34 o 
   8  -2   2        0.78        0.37      1.73 o 
   9  -2   2       29.51       25.46      2.80 o 
  10  -2   2      122.54      128.57      8.33 o 
 -10  -1   2      104.12      113.35      6.60 o 
  -9  -1   2      308.36      304.77      8.52 o 
  -8  -1   2       64.62       68.10      4.06 o 
  -7  -1   2      281.85      292.91      6.48 o 
  -6  -1   2      221.19      239.54     11.57 o 
  -5  -1   2      153.87      139.30      6.39 o 
  -4  -1   2     1805.56     1588.47     57.36 o 
  -3  -1   2     1367.08     1213.87     31.73 o 
  -2  -1   2     1060.70     1039.29      9.65 o 
  -1  -1   2      919.01      917.68     22.00 o 
   1  -1   2      430.15      541.82      7.78 o 
   3  -1   2     1689.93     1600.37     33.73 o 
   4  -1   2     1575.12     1583.75     13.69 o 
   5  -1   2       35.80       27.62      3.44 o 
   6  -1   2       12.80       14.19      4.50 o 
   7  -1   2      280.12      302.36      6.31 o 
   8  -1   2        1.65        2.05      1.64 o 
   9  -1   2      202.13      228.80     13.65 o 
  10  -1   2       12.58       12.83      4.84 o 
 -10   0   2        9.84        8.08      3.55 o 
  -9   0   2        0.03        0.37      1.29 o 
  -8   0   2        9.67        8.99      2.59 o 
  -7   0   2      137.96      128.11      4.17 o 
  -6   0   2       17.76       14.05      3.87 o 
  -5   0   2      267.82      276.71     11.07 o 
  -4   0   2      231.79      220.43      6.18 o 
  -3   0   2      410.52      470.87     16.73 o 
  -1   0   2      162.38      207.78      2.15 o 
   0   0   2      759.44      780.69      6.72 o 
   1   0   2     1740.19     1807.32     21.47 o 
   3   0   2      703.96      745.60     24.12 o 
   4   0   2      885.63      932.97     20.82 o 
   5   0   2       20.91       17.73      2.65 o 
   6   0   2      146.85      156.49      4.51 o 
   7   0   2       39.29       34.11      2.67 o 
   8   0   2        0.14        2.08      1.51 o 
   9   0   2        4.84        3.97      2.45 o 
  10   0   2      118.03      121.86     10.50 o 
 -10   1   2      272.73      271.81     13.59 o 
  -9   1   2        0.04        1.78      1.42 o 
  -8   1   2        1.54        3.66      0.81 o 
  -7   1   2     1115.05     1180.36     28.66 o 
  -6   1   2      551.00      623.95      9.65 o 
  -5   1   2     2162.54     2173.48     16.41 o 
  -4   1   2      139.47      156.30      4.86 o 
  -3   1   2      160.60      131.26      3.38 o 
  -2   1   2     1035.17      952.74      8.92 o 
  -1   1   2      271.68      170.47      8.58 o 
   0   1   2      720.20      697.86      5.30 o 
   1   1   2     2646.07     2539.10     29.76 o 
   2   1   2     1903.70     1555.46     20.86 o 
   3   1   2      370.04      391.49      7.79 o 
   5   1   2      233.42      220.07      4.65 o 
   6   1   2      416.80      410.00     22.45 o 
   7   1   2      152.90      141.79      4.71 o 
   8   1   2       15.18       16.28      5.87 o 
   9   1   2        9.59       12.24      4.63 o 
  10   1   2       16.61       18.00      7.74 o 
 -10   2   2       37.96       31.24      4.57 o 
  -9   2   2       44.16       40.58      3.44 o 
  -8   2   2       31.16       24.59      2.62 o 
  -7   2   2      183.85      188.94      5.08 o 
  -6   2   2       46.48       49.88      5.19 o 
  -5   2   2       49.97       69.57      6.37 o 
  -4   2   2       12.13       24.72      2.37 o 
  -3   2   2     1418.25     1424.39     56.50 o 
  -2   2   2       80.59       81.57      2.49 o 
  -1   2   2     2679.28     2773.50     33.48 o 
   0   2   2      343.52      327.91      4.10 o 
   1   2   2     1645.51     1671.22     14.38 o 
   2   2   2      580.59      519.77      4.20 o 
   3   2   2     2334.45     2122.81     18.87 o 
   4   2   2     1411.83     1420.27     11.91 o 
   5   2   2      383.50      426.12     11.43 o 
   6   2   2      641.16      685.39     34.56 o 
   7   2   2        0.08        0.76      1.96 o 
   8   2   2        0.07        0.15      2.11 o 
   9   2   2        0.41        0.19      1.46 o 
  10   2   2       30.10       26.80      4.92 o 
  -9   3   2      384.88      381.90     17.11 o 
  -8   3   2        1.81        2.24      1.74 o 
  -7   3   2      111.98      120.96      4.38 o 
  -6   3   2       63.99       55.41      2.36 o 
  -5   3   2     1055.73     1094.61     53.01 o 
  -4   3   2       22.95       29.98      2.17 o 
  -3   3   2     1461.13     1570.83     17.96 o 
  -2   3   2     1422.65     1363.87     19.39 o 
  -1   3   2     1287.93     1319.93     17.59 o 
   0   3   2       54.87       44.79      1.31 o 
   1   3   2       50.61       36.34      1.52 o 
   2   3   2      198.64      204.02      3.94 o 
   3   3   2      213.45      237.25      8.71 o 
   4   3   2     1804.31     1814.58     18.33 o 
   5   3   2      240.04      247.66      5.21 o 
   6   3   2      823.82      839.35     29.76 o 
   7   3   2      157.66      160.24      4.15 o 
   8   3   2        0.73        1.80      2.18 o 
   9   3   2      119.58      117.86      9.70 o 
  -9   4   2       23.57       25.04      5.72 o 
  -8   4   2       44.69       41.49      2.81 o 
  -7   4   2       85.19       77.63      3.41 o 
  -6   4   2      155.41      152.32      5.92 o 
  -5   4   2       84.63      116.24      3.46 o 
  -4   4   2      190.19      220.60     10.80 o 
  -3   4   2      374.39      379.37      7.78 o 
  -2   4   2      301.55      469.06      8.45 o 
  -1   4   2      703.31      625.69      9.70 o 
   0   4   2      907.82      973.70      8.14 o 
   1   4   2      114.10      122.07      2.58 o 
   2   4   2        2.51        1.51      1.23 o 
   3   4   2       48.77       51.92      1.91 o 
   4   4   2      471.49      463.67      9.97 o 
   5   4   2        0.27       -0.37      1.75 o 
   6   4   2      445.06      421.47      9.25 o 
   7   4   2      318.06      347.02      7.46 o 
   8   4   2      569.93      610.08     34.67 o 
   9   4   2        9.54        1.68      2.56 o 
  -9   5   2      147.53      146.32      8.59 o 
  -8   5   2       13.88       14.47      4.48 o 
  -7   5   2      108.83      115.83      4.67 o 
  -6   5   2      165.13      154.05      8.46 o 
  -5   5   2       93.31      104.96      3.77 o 
  -4   5   2       59.77       65.69      4.53 o 
  -3   5   2       38.91       25.82      3.31 o 
  -2   5   2      310.84      350.19     12.31 o 
  -1   5   2      416.61      413.51      7.92 o 
   0   5   2       29.82       33.89      1.80 o 
   1   5   2     1120.76     1154.67     11.43 o 
   2   5   2      663.69      691.53     19.08 o 
   3   5   2      327.17      291.27      4.80 o 
   4   5   2      128.35      130.00      2.39 o 
   5   5   2       30.72       33.13      1.55 o 
   6   5   2     1420.09     1547.96     71.09 o 
   7   5   2      488.21      542.33     14.28 o 
   8   5   2      394.06      396.68      8.50 o 
  -8   6   2       77.55       91.62      5.54 o 
  -7   6   2      150.03      173.53      5.49 o 
  -6   6   2      174.00      180.76      5.60 o 
  -5   6   2       43.46       27.61     11.81 o 
  -4   6   2        2.04       -1.18      3.95 o 
  -3   6   2       84.10       87.21      5.82 o 
  -2   6   2       46.40       62.62      3.57 o 
  -1   6   2      445.15      524.66     12.22 o 
   0   6   2      126.17      121.39      2.81 o 
   1   6   2      431.44      395.34      5.32 o 
   2   6   2      464.25      462.29      5.64 o 
   3   6   2        8.22        6.19      1.83 o 
   4   6   2      222.77      226.69      4.60 o 
   5   6   2      233.41      250.24      4.55 o 
   6   6   2      133.40      137.74      7.14 o 
   7   6   2       26.85       25.27      4.55 o 
   8   6   2        2.27        3.71      5.11 o 
  -7   7   2        7.20        5.26      4.21 o 
  -6   7   2      202.23      203.69     11.35 o 
  -5   7   2        3.19        5.45      5.93 o 
  -4   7   2      103.29      113.71      9.87 o 
  -3   7   2      173.28      187.68      9.16 o 
  -2   7   2      571.68      666.52     18.72 o 
  -1   7   2     2083.71     1990.98     76.20 o 
   0   7   2     1029.42     1045.71     12.97 o 
   2   7   2       30.11       23.10      1.62 o 
   3   7   2      119.97      124.25      2.50 o 
   4   7   2        0.76        1.30      0.85 o 
   5   7   2      180.33      181.37      7.17 o 
   6   7   2      356.72      385.77     13.53 o 
   7   7   2       27.38       23.95      3.84 o 
  -6   8   2        2.41        3.17      4.14 o 
  -5   8   2      126.53      127.66      7.73 o 
  -4   8   2       68.31       71.20     16.75 o 
  -3   8   2      613.64      601.82     18.50 o 
  -2   8   2       40.10       34.77      3.31 o 
  -1   8   2       12.54        8.03      1.84 o 
   0   8   2      186.66      161.95      5.98 o 
   1   8   2      115.82      104.09      3.72 o 
   2   8   2        0.60        0.58      0.84 o 
   3   8   2      186.23      193.14      4.46 o 
   4   8   2      196.41      211.01      8.05 o 
   5   8   2       66.58       70.26      3.37 o 
   6   8   2       35.76       38.90      2.68 o 
  -5   9   2        7.41        8.56      4.18 o 
  -4   9   2       53.63       58.65      6.32 o 
  -3   9   2       72.24       66.09      4.88 o 
  -2   9   2      233.38      231.17      7.70 o 
  -1   9   2      372.72      335.35     12.48 o 
   0   9   2       59.87       42.48      2.28 o 
   1   9   2       48.41       40.87      2.20 o 
   2   9   2        2.51        1.68      0.77 o 
   3   9   2       52.80       48.64      2.83 o 
   4   9   2        7.99        5.29      3.38 o 
   5   9   2        3.56        4.26      1.60 o 
  -2  10   2       98.32       93.57      5.19 o 
  -1  10   2      131.66      139.66      5.18 o 
   0  10   2      127.74      118.12      5.11 o 
   1  10   2      120.91      133.00      6.03 o 
   2  10   2      179.63      190.35     10.63 o 
  -3 -10   3      223.51      244.72     14.59 o 
  -2 -10   3       40.38       42.73      2.99 o 
  -1 -10   3      110.93      115.96      5.70 o 
   0 -10   3      261.37      278.50     10.74 o 
   1 -10   3      162.78      160.21      8.93 o 
   2 -10   3        2.25        2.65      1.79 o 
   3 -10   3       47.46       43.88      8.10 o 
  -5  -9   3      109.77       95.48      5.53 o 
  -4  -9   3        1.07       -0.49      1.51 o 
  -3  -9   3        3.38        1.12      1.16 o 
  -2  -9   3        0.26        1.29      1.52 o 
  -1  -9   3       42.14       43.55      3.79 o 
   0  -9   3       41.35       41.11      3.57 o 
   1  -9   3      128.44      141.37      9.58 o 
   2  -9   3        7.13        5.70      3.76 o 
   3  -9   3        5.17        2.13      2.92 o 
   4  -9   3       87.94      100.63      6.59 o 
   5  -9   3      242.42      267.90     20.81 o 
  -6  -8   3      475.77      538.43     16.67 o 
  -5  -8   3      181.47      195.93      7.43 o 
  -4  -8   3        2.40        8.88      3.48 o 
  -3  -8   3        2.70        0.30      1.31 o 
  -2  -8   3      364.28      333.81     14.61 o 
  -1  -8   3      616.53      632.81     10.84 o 
   0  -8   3      457.41      466.10     10.75 o 
   1  -8   3       35.67       37.40      6.15 o 
   2  -8   3      257.67      235.56      8.77 o 
   3  -8   3       17.61       12.71      5.85 o 
   4  -8   3       14.85       23.98     12.43 o 
   5  -8   3      139.42      160.54      9.95 o 
   6  -8   3       24.60       15.42     10.31 o 
  -7  -7   3       31.10       34.66     11.54 o 
  -6  -7   3       20.18       22.95      2.61 o 
  -5  -7   3       14.44       13.17      3.79 o 
  -4  -7   3      270.56      237.53      8.46 o 
  -3  -7   3      398.89      482.21     10.15 o 
  -2  -7   3     1677.45     1690.00     30.02 o 
  -1  -7   3       15.72       20.28      2.36 o 
   0  -7   3        0.64       -0.06      2.57 o 
   1  -7   3       95.69       89.78      9.66 o 
   2  -7   3      131.32      141.56      5.55 o 
   3  -7   3       89.01       80.37      5.15 o 
   4  -7   3       90.49       77.01      6.63 o 
   5  -7   3      109.28      100.63      4.43 o 
   6  -7   3       48.41       53.22      2.98 o 
   7  -7   3       16.75       20.18      8.19 o 
  -8  -6   3      327.68      340.48     21.42 o 
  -7  -6   3       87.08       86.78      4.15 o 
  -6  -6   3       33.33       40.38      3.58 o 
  -5  -6   3       54.24       47.17      2.24 o 
  -4  -6   3      539.71      543.06     12.36 o 
  -3  -6   3        3.13        3.62      1.89 o 
  -2  -6   3      918.30      849.15     11.49 o 
  -1  -6   3      301.43      295.46      4.72 o 
   0  -6   3      386.76      378.65     14.27 o 
   1  -6   3        4.29        1.65      2.74 o 
   2  -6   3      278.84      247.96      7.29 o 
   3  -6   3       22.01       20.71      3.09 o 
   4  -6   3     1174.23     1248.74     23.89 o 
   5  -6   3      155.86      151.54      7.49 o 
   6  -6   3       14.53       11.50      3.27 o 
   7  -6   3        8.97        5.99      2.18 o 
   8  -6   3        0.02        2.62      1.67 o 
  -8  -5   3       43.71       47.64      4.70 o 
  -7  -5   3        3.82        4.24      3.18 o 
  -6  -5   3       37.07       40.57      2.63 o 
  -5  -5   3      192.64      185.32      4.90 o 
  -4  -5   3       20.01       17.57      3.32 o 
  -3  -5   3       11.88       20.23      1.77 o 
  -2  -5   3      739.65      800.21     18.28 o 
  -1  -5   3      137.60      150.72      4.58 o 
   0  -5   3     2605.57     2515.35     23.35 o 
   1  -5   3      898.23      928.12     12.01 o 
   2  -5   3        4.58       19.16      2.04 o 
   3  -5   3      246.76      249.10      5.26 o 
   4  -5   3       10.30       13.52      3.91 o 
   5  -5   3      104.25       96.71      6.16 o 
   6  -5   3       68.56       56.62      3.55 o 
   7  -5   3       15.90       17.72      6.17 o 
   8  -5   3       24.33       17.18      5.02 o 
  -9  -4   3        3.03        2.55      1.92 o 
  -8  -4   3        2.29        0.16      1.69 o 
  -7  -4   3      249.06      285.47      6.36 o 
  -6  -4   3       18.29       20.03      6.03 o 
  -5  -4   3        7.97       10.28      3.34 o 
  -4  -4   3      144.89      157.25      3.83 o 
  -3  -4   3       59.42       56.58      2.20 o 
  -2  -4   3      271.96      232.58      5.26 o 
  -1  -4   3      122.37      124.14      4.79 o 
   0  -4   3      891.46     1005.69     12.02 o 
   1  -4   3      525.05      560.53      7.99 o 
   2  -4   3       51.59       56.69      2.22 o 
   3  -4   3      251.40      300.76      4.68 o 
   4  -4   3      225.06      221.05      7.99 o 
   5  -4   3        1.43        2.46      1.87 o 
   6  -4   3       48.72       40.22      6.11 o 
   7  -4   3      280.54      308.72      8.34 o 
   8  -4   3        3.20        2.29      1.62 o 
   9  -4   3        5.75       13.23      3.52 o 
  -9  -3   3     1310.18     1348.34     40.40 o 
  -8  -3   3      553.48      634.21     14.65 o 
  -7  -3   3     1287.64     1370.86     45.02 o 
  -6  -3   3        1.36        0.93      1.47 o 
  -5  -3   3       62.00       80.01      2.77 o 
  -4  -3   3      600.58      620.91      7.25 o 
  -3  -3   3      113.80      116.29      3.13 o 
  -2  -3   3     3427.91     3314.95     92.35 o 
  -1  -3   3      426.99      430.43      4.03 o 
   0  -3   3      497.15      626.97     10.19 o 
   1  -3   3       10.14       15.97      1.14 o 
   2  -3   3       98.24       82.96      3.25 o 
   3  -3   3      981.02      953.85     27.46 o 
   4  -3   3      181.10      205.45      3.85 o 
   5  -3   3       22.14       31.61      2.10 o 
   6  -3   3      177.63      200.65      4.72 o 
   7  -3   3       16.27       14.63      4.81 o 
   8  -3   3      210.56      220.15      7.39 o 
   9  -3   3      208.71      205.77      7.47 o 
  -9  -2   3      141.38      131.63      4.40 o 
  -8  -2   3        4.27        4.25      2.17 o 
  -7  -2   3     1018.83     1005.55     19.33 o 
  -6  -2   3      936.60      937.90     43.84 o 
  -5  -2   3       40.61       48.33      2.46 o 
  -4  -2   3      159.53      164.02      4.66 o 
  -3  -2   3     1836.81     2090.66     31.87 o 
  -2  -2   3     1126.85     1263.48     11.42 o 
  -1  -2   3       36.07       38.10      1.83 o 
   0  -2   3      246.34      332.77      5.08 o 
   1  -2   3       39.40       14.49      0.87 o 
   2  -2   3     1866.42     1878.19     60.76 o 
   3  -2   3     1225.38     1224.12     21.99 o 
   4  -2   3      646.91      617.73      6.52 o 
   5  -2   3       11.36        4.92      2.01 o 
   6  -2   3       48.05       46.57      2.53 o 
   7  -2   3        0.34        0.94      1.34 o 
   8  -2   3       14.08       19.81      5.56 o 
   9  -2   3       47.34       52.59      2.99 o 
 -10  -1   3      145.26      145.47      9.15 o 
  -9  -1   3      169.47      170.01      5.73 o 
  -8  -1   3       71.31       72.05      3.28 o 
  -7  -1   3       28.20       31.56      7.97 o 
  -6  -1   3        1.70        1.99      1.55 o 
  -5  -1   3       61.96       55.83      2.25 o 
  -4  -1   3      765.07      852.19     15.28 o 
  -3  -1   3      123.85      134.70      3.46 o 
  -2  -1   3        2.44        1.60      1.04 o 
   0  -1   3      614.60      481.23      5.52 o 
   3  -1   3       57.17       66.35      2.16 o 
   4  -1   3      108.04       99.32      2.96 o 
   5  -1   3      374.49      402.26      7.02 o 
   6  -1   3      111.09      112.99      3.37 o 
   7  -1   3        0.93        1.53      1.72 o 
   8  -1   3      259.23      249.13      9.89 o 
   9  -1   3        0.69        1.96      1.53 o 
  10  -1   3      149.09      138.11      7.88 o 
 -10   0   3        9.63        6.80      3.49 o 
  -9   0   3      100.72       94.26      5.57 o 
  -8   0   3       66.00       52.87      4.40 o 
  -7   0   3        1.07        0.66      1.80 o 
  -6   0   3      325.66      366.77     17.52 o 
  -5   0   3      135.11      160.65      3.21 o 
  -4   0   3      430.42      317.21     11.90 o 
  -3   0   3       71.90       79.92      2.76 o 
  -2   0   3     1974.58     2134.16     46.63 o 
  -1   0   3     1294.19     1125.20     14.74 o 
   0   0   3       15.23       16.77      0.41 o 
   2   0   3     3985.05     3550.11     95.38 o 
   3   0   3       30.31       24.10      1.11 o 
   4   0   3      406.33      412.15     14.87 o 
   5   0   3      141.58      147.93      5.97 o 
   6   0   3       41.77       46.72      5.77 o 
   7   0   3        6.80        5.93      1.45 o 
   8   0   3      459.60      449.05     15.27 o 
   9   0   3       27.50       22.20      7.89 o 
  10   0   3        4.62        3.31      3.15 o 
 -10   1   3       14.48       11.54      4.17 o 
  -9   1   3      231.36      226.27      6.85 o 
  -8   1   3       36.61       39.85      5.87 o 
  -7   1   3       73.05       65.72      2.40 o 
  -6   1   3      350.16      347.11      7.24 o 
  -5   1   3     1162.52     1132.58     41.44 o 
  -4   1   3      310.51      283.30      8.33 o 
  -3   1   3      398.25      318.86      4.13 o 
  -2   1   3       36.98       62.70      1.49 o 
  -1   1   3       67.46       38.97      0.90 o 
   0   1   3      510.90      384.33      3.95 o 
   1   1   3        2.86        7.77      0.65 o 
   2   1   3       40.54       58.57      1.18 o 
   3   1   3       67.08       57.59      1.62 o 
   4   1   3      746.81      762.52      8.05 o 
   5   1   3        7.98        9.20      2.27 o 
   6   1   3      207.42      199.44      4.16 o 
   7   1   3      134.13      133.78      4.64 o 
   8   1   3        4.21        3.96      3.46 o 
   9   1   3        3.04        1.42      1.37 o 
  10   1   3       31.57       32.27      3.53 o 
  -9   2   3      563.06      594.75     15.41 o 
  -8   2   3       64.47       64.97      5.40 o 
  -7   2   3       31.27       25.77      2.21 o 
  -6   2   3       14.96       15.41      1.54 o 
  -5   2   3       54.51       49.82      2.54 o 
  -4   2   3     1196.03     1219.29     13.24 o 
  -3   2   3      108.48      111.76      3.02 o 
  -2   2   3      338.16      245.57      5.58 o 
  -1   2   3      700.69      762.31     10.93 o 
   0   2   3        4.42       17.10      1.02 o 
   1   2   3     2085.97     2017.56     38.23 o 
   2   2   3      217.53      167.00      3.28 o 
   3   2   3      231.16      215.00      4.27 o 
   4   2   3       66.90       73.88      2.00 o 
   5   2   3       82.67       75.99      3.19 o 
   6   2   3       49.67       49.20      2.79 o 
   7   2   3      107.07      109.97     10.29 o 
   8   2   3       83.38       84.25      3.61 o 
   9   2   3        5.28        5.00      4.19 o 
  -9   3   3       46.11       47.21      8.78 o 
  -8   3   3       99.64      101.98      4.30 o 
  -7   3   3      181.97      184.71      7.55 o 
  -6   3   3       48.15       57.15      2.23 o 
  -5   3   3     1167.47     1209.58     12.90 o 
  -4   3   3        1.09        6.07      2.16 o 
  -3   3   3     1635.43     1614.63     36.59 o 
  -2   3   3      110.90      107.97      5.43 o 
  -1   3   3      753.99      672.47     10.33 o 
   0   3   3     1888.56     1920.19     30.76 o 
   1   3   3       92.42       74.63      2.01 o 
   2   3   3     4421.34     4271.88     98.27 o 
   3   3   3       72.02       46.19      1.34 o 
   4   3   3      192.60      220.51      3.47 o 
   5   3   3        0.43        2.31      2.05 o 
   6   3   3       48.72       55.07      3.01 o 
   7   3   3       33.46       31.73      3.00 o 
   8   3   3        9.15        6.77      3.23 o 
   9   3   3      184.68      198.46      7.77 o 
  -9   4   3      176.93      170.50      9.12 o 
  -8   4   3      100.96      105.92     10.53 o 
  -7   4   3       33.05       31.77      3.61 o 
  -6   4   3        2.21        0.96      0.86 o 
  -5   4   3       63.99       71.51      2.43 o 
  -4   4   3       76.23      106.88      3.09 o 
  -3   4   3      370.69      415.52      8.24 o 
  -2   4   3       44.20       59.73      3.53 o 
  -1   4   3      421.67      440.78      5.96 o 
   0   4   3        0.63        0.44      0.49 o 
   1   4   3      634.96      738.12      7.71 o 
   2   4   3      659.53      846.46     11.58 o 
   3   4   3       44.80       55.08      1.96 o 
   4   4   3       26.84       20.35      1.11 o 
   5   4   3       96.11      102.90      3.36 o 
   6   4   3        0.12        0.89      2.05 o 
   7   4   3      160.98      175.91      5.78 o 
   8   4   3        0.83        2.24      1.83 o 
   9   4   3       12.18       11.01      7.82 o 
  -8   5   3        8.69        5.63      2.97 o 
  -7   5   3      133.36      133.35     14.88 o 
  -6   5   3       36.85       40.39      4.66 o 
  -5   5   3     1186.97     1210.67     22.33 o 
  -4   5   3      346.16      389.19     11.01 o 
  -3   5   3      562.15      660.87     15.28 o 
  -2   5   3      123.14       94.71      4.98 o 
  -1   5   3       81.57       66.17      2.35 o 
   0   5   3      503.62      457.99      7.99 o 
   1   5   3      854.75      841.01     20.05 o 
   2   5   3      472.40      461.45      8.62 o 
   3   5   3       66.15       69.55      2.75 o 
   4   5   3       22.52       15.36      1.33 o 
   5   5   3      670.30      661.66     15.69 o 
   6   5   3      935.82     1010.64     14.12 o 
   7   5   3      132.61      128.77      5.49 o 
   8   5   3       19.88       24.60     11.42 o 
  -8   6   3        2.28        1.14      1.17 o 
  -7   6   3       87.66       76.58      5.66 o 
  -6   6   3      149.12      162.73      8.56 o 
  -5   6   3        0.42       -0.03      4.42 o 
  -4   6   3        1.14       -1.69      3.92 o 
  -3   6   3      282.14      292.84      8.85 o 
  -2   6   3        2.20        3.16      4.42 o 
  -1   6   3        1.28        6.35      3.85 o 
   0   6   3       48.18       58.89      1.92 o 
   1   6   3      458.39      468.01      6.42 o 
   2   6   3        8.58        7.44      2.05 o 
   3   6   3       47.84       53.28      1.81 o 
   4   6   3       43.74       43.11      1.59 o 
   5   6   3       96.48      105.53      2.93 o 
   6   6   3        0.10        0.67      1.25 o 
   7   6   3       11.03        6.35      4.26 o 
   8   6   3       44.42       49.11     11.96 o 
  -7   7   3       31.82       26.85     19.16 o 
  -6   7   3       12.61        7.09      5.92 o 
  -5   7   3      453.82      466.43     15.96 o 
  -4   7   3      338.57      341.94     13.32 o 
  -3   7   3      982.85      954.62     23.34 o 
  -2   7   3      402.40      372.06     13.78 o 
  -1   7   3      686.03      747.52     12.63 o 
   0   7   3        8.60        9.81      2.20 o 
   1   7   3      279.81      262.90      5.34 o 
   2   7   3       33.68       33.07      1.86 o 
   3   7   3        2.39        1.49      0.92 o 
   4   7   3      148.11      152.95      3.10 o 
   5   7   3      195.89      198.53      4.48 o 
   6   7   3      294.68      297.02      5.80 o 
   7   7   3      204.48      219.96     16.25 o 
  -6   8   3      175.13      145.02     11.08 o 
  -5   8   3      322.40      349.54     13.41 o 
  -4   8   3      268.81      247.92     12.59 o 
  -3   8   3        5.55        6.08      5.70 o 
  -2   8   3      134.40      115.27      4.28 o 
  -1   8   3      196.06      196.49      5.60 o 
   0   8   3       14.32       20.05      2.91 o 
   1   8   3      214.82      194.37      5.51 o 
   2   8   3       50.23       61.80      4.26 o 
   3   8   3      189.54      196.98      5.14 o 
   4   8   3       76.87       76.35      2.31 o 
   5   8   3        7.04        5.31      3.02 o 
   6   8   3      117.12      124.70     10.36 o 
  -4   9   3        5.56        7.55      3.51 o 
  -3   9   3      135.18      153.18      7.28 o 
  -2   9   3       46.03       43.52      2.51 o 
  -1   9   3      324.03      301.57      6.17 o 
   0   9   3        1.87        0.87      0.82 o 
   1   9   3       87.35       92.63      6.85 o 
   2   9   3       23.58       23.42      2.35 o 
   3   9   3       39.13       37.26      3.23 o 
   4   9   3       25.08       24.82      2.54 o 
  -2  10   3       82.93       82.62      4.45 o 
  -1  10   3       39.69       43.13      2.48 o 
   0  10   3       14.44       11.54      3.17 o 
   1  10   3       33.78       27.97      1.86 o 
   2  10   3        6.41        6.97      3.80 o 
  -2 -10   4       54.19       44.34      3.93 o 
  -1 -10   4      199.83      198.29      9.40 o 
   0 -10   4      277.45      269.44      9.57 o 
   1 -10   4      150.29      154.21      9.93 o 
   2 -10   4       12.46       12.87      5.31 o 
   3 -10   4        1.15        1.91      2.68 o 
  -5  -9   4        1.59        0.74      1.63 o 
  -4  -9   4      119.30      125.99      5.41 o 
  -3  -9   4       79.98       84.73      3.80 o 
  -2  -9   4       30.82       33.68      3.81 o 
  -1  -9   4        4.02        2.99      1.90 o 
   0  -9   4       43.79       34.85      5.36 o 
   1  -9   4      133.56      122.17      6.92 o 
   2  -9   4       46.75       46.17      7.29 o 
   3  -9   4        0.75        2.03      2.23 o 
   4  -9   4        0.15        0.29      1.99 o 
   5  -9   4      104.03      133.66     10.98 o 
  -6  -8   4      336.39      387.04     13.20 o 
  -5  -8   4       47.42       54.42      3.55 o 
  -4  -8   4      152.43      166.90      5.40 o 
  -3  -8   4      123.10      120.02      4.85 o 
  -2  -8   4      286.33      277.24      8.08 o 
  -1  -8   4      133.31      108.45      4.97 o 
   0  -8   4      697.12      717.30     17.45 o 
   1  -8   4      352.92      357.89      9.12 o 
   2  -8   4       24.99       25.10      6.96 o 
   3  -8   4       98.32       82.49     12.24 o 
   4  -8   4       49.99       29.13      6.79 o 
   5  -8   4      193.06      190.19     10.87 o 
   6  -8   4        1.14        0.45      1.17 o 
  -7  -7   4       21.07       23.43      5.21 o 
  -6  -7   4        1.58        2.34      1.46 o 
  -5  -7   4        3.52        5.07      1.76 o 
  -4  -7   4      389.17      380.40      6.86 o 
  -3  -7   4        0.21        0.29      1.53 o 
  -2  -7   4      212.50      200.31      8.48 o 
  -1  -7   4      534.14      558.65      9.27 o 
   0  -7   4        1.54        5.37      2.84 o 
   1  -7   4        0.21        1.54      1.88 o 
   2  -7   4       16.89       24.36      3.18 o 
   3  -7   4       96.31       87.42      5.33 o 
   4  -7   4        6.40       10.41      4.05 o 
   5  -7   4      336.12      344.23      9.96 o 
   6  -7   4        3.79        4.00      2.31 o 
   7  -7   4       15.85       12.99      5.61 o 
  -8  -6   4       99.47       93.55      7.79 o 
  -7  -6   4       46.62       39.65      3.42 o 
  -6  -6   4       84.10       75.41      7.45 o 
  -5  -6   4        1.31        1.44      1.30 o 
  -4  -6   4      573.47      570.60     12.88 o 
  -3  -6   4      255.33      245.42      7.70 o 
  -2  -6   4       11.64        6.17      4.45 o 
  -1  -6   4        9.54        7.15      1.26 o 
   0  -6   4      238.02      235.28      8.47 o 
   1  -6   4      286.14      301.68      7.73 o 
   2  -6   4       23.89       26.94      5.73 o 
   3  -6   4       37.69       27.60      2.28 o 
   4  -6   4      649.30      704.33     16.41 o 
   5  -6   4       21.35       18.59      5.90 o 
   6  -6   4       77.87       73.42      3.52 o 
   7  -6   4       75.27       78.33      8.52 o 
   8  -6   4       24.31       19.85      7.99 o 
  -8  -5   4        1.25        1.97      1.59 o 
  -7  -5   4      142.45      146.03      9.63 o 
  -6  -5   4      725.65      708.18     12.92 o 
  -5  -5   4      142.81      151.37      3.68 o 
  -4  -5   4        2.86        1.01      0.88 o 
  -3  -5   4      294.23      282.16      5.44 o 
  -2  -5   4       14.66       19.63      1.66 o 
  -1  -5   4       81.33      109.83      4.91 o 
   0  -5   4      220.82      231.25      4.83 o 
   1  -5   4     1200.23     1253.86     14.74 o 
   2  -5   4      554.66      537.58     12.27 o 
   3  -5   4       36.23       41.74      3.85 o 
   4  -5   4        5.34        7.37      1.75 o 
   5  -5   4       60.53       66.64      3.76 o 
   6  -5   4        0.00        1.96      2.17 o 
   7  -5   4       40.78       40.77      3.14 o 
   8  -5   4        6.83        7.49      2.58 o 
  -9  -4   4       70.07       83.80      5.51 o 
  -8  -4   4        6.43        7.35      4.27 o 
  -7  -4   4      304.03      281.39      9.26 o 
  -6  -4   4      158.49      156.41      4.68 o 
  -5  -4   4       76.62       64.20      2.80 o 
  -4  -4   4      205.30      208.37      7.16 o 
  -3  -4   4       85.08      106.03      6.11 o 
  -2  -4   4      144.33      124.16      2.69 o 
  -1  -4   4      490.82      422.03      4.20 o 
   0  -4   4      773.37      801.37     10.35 o 
   1  -4   4       46.73       70.14      3.29 o 
   2  -4   4      256.81      193.35      8.62 o 
   3  -4   4        1.03        0.75      0.87 o 
   4  -4   4        6.72        5.22      1.89 o 
   5  -4   4        2.49        1.89      0.88 o 
   6  -4   4      203.28      209.28      7.71 o 
   7  -4   4      178.75      179.73      6.16 o 
   8  -4   4       32.90       27.70      3.39 o 
   9  -4   4       13.65       13.62      4.70 o 
  -9  -3   4        1.06        0.93      2.37 o 
  -8  -3   4      114.42      111.55      7.74 o 
  -7  -3   4      162.35      151.31      5.51 o 
  -6  -3   4      471.74      487.61      7.94 o 
  -5  -3   4      118.22      110.00      3.45 o 
  -4  -3   4      304.41      287.74      5.57 o 
  -3  -3   4      762.27      785.14      6.12 o 
  -2  -3   4      673.14      737.97      7.35 o 
  -1  -3   4       51.60       92.64      2.19 o 
   0  -3   4       13.34        6.91      3.13 o 
   1  -3   4       20.48       19.06      1.66 o 
   2  -3   4      744.95      705.84     13.19 o 
   3  -3   4       10.86       11.10      1.28 o 
   4  -3   4        9.03        3.18      1.73 o 
   5  -3   4      268.73      282.29      8.08 o 
   6  -3   4        4.40        5.28      1.65 o 
   7  -3   4       15.31       19.16      2.93 o 
   8  -3   4        4.03        8.46      2.44 o 
   9  -3   4        0.13        0.30      1.47 o 
  -9  -2   4       33.60       34.53      6.27 o 
  -8  -2   4      116.30      124.30      4.60 o 
  -7  -2   4      832.72      911.24     15.94 o 
  -6  -2   4      291.34      318.00      9.55 o 
  -5  -2   4      753.53      764.59     15.80 o 
  -4  -2   4      495.14      488.62      7.90 o 
  -3  -2   4        3.10        1.21      0.94 o 
  -2  -2   4     3218.32     3133.81     34.30 o 
  -1  -2   4       77.68      128.53      5.05 o 
   0  -2   4     1231.95     1412.02     43.88 o 
   1  -2   4     2708.97     2800.92     28.55 o 
   2  -2   4     2641.03     2477.85     35.72 o 
   5  -2   4     1597.70     1609.93     32.51 o 
   6  -2   4      480.67      491.58     10.27 o 
   7  -2   4        5.30        7.23      1.89 o 
   8  -2   4        8.37        9.26      2.62 o 
   9  -2   4       70.29       71.56      3.70 o 
 -10  -1   4        2.09        1.24      2.04 o 
  -9  -1   4       87.08       99.89      3.89 o 
  -8  -1   4       34.57       34.64      3.75 o 
  -7  -1   4       13.32       14.90      1.99 o 
  -6  -1   4      216.95      208.01      4.75 o 
  -5  -1   4      296.86      296.04      5.80 o 
  -4  -1   4      224.71      247.81      4.11 o 
  -3  -1   4      113.69      161.18      4.36 o 
  -2  -1   4      140.63      145.97      3.60 o 
  -1  -1   4     1341.39     1205.02     10.42 o 
   0  -1   4      376.11      474.75      3.78 o 
   1  -1   4      335.78      306.74      2.73 o 
   2  -1   4      138.97      200.39      2.98 o 
   3  -1   4      246.95      284.41      8.15 o 
   4  -1   4     3581.83     3752.07     15.59 o 
   5  -1   4      427.36      495.42     11.10 o 
   6  -1   4      195.06      197.87      5.43 o 
   7  -1   4       35.53       31.11      2.91 o 
   8  -1   4       76.52       84.98      4.05 o 
   9  -1   4       43.85       38.54      5.16 o 
 -10   0   4       60.46       62.87      4.56 o 
  -9   0   4      110.94      115.76      4.25 o 
  -8   0   4      666.26      700.16     15.56 o 
  -7   0   4       17.47       19.22      2.39 o 
  -6   0   4       84.64       78.62      2.78 o 
  -5   0   4     2145.35     2163.11     45.19 o 
  -4   0   4      686.28      872.67     18.77 o 
  -3   0   4     3740.33     3677.59    100.40 o 
  -2   0   4     1036.67      954.59      6.92 o 
  -1   0   4        0.07        0.65      0.62 o 
   1   0   4        1.17        0.88      0.29 o 
   2   0   4      797.16      788.79      7.34 o 
   3   0   4      862.27      900.11     16.85 o 
   4   0   4      414.03      393.96      5.12 o 
   5   0   4       29.38       25.48      1.62 o 
   6   0   4       11.85        7.01      2.22 o 
   7   0   4      135.91      115.78      4.51 o 
   8   0   4      265.47      282.78      7.82 o 
   9   0   4        6.81        4.86      4.42 o 
  -9   1   4      746.88      791.24     26.69 o 
  -8   1   4      230.07      219.63      6.11 o 
  -7   1   4      134.15      143.10     10.25 o 
  -6   1   4       36.72       31.38      3.07 o 
  -5   1   4       13.78       21.57      5.13 o 
  -4   1   4      218.43      244.45      3.49 o 
  -3   1   4      103.42       78.28      2.25 o 
  -2   1   4      177.56      126.34      2.96 o 
  -1   1   4     3749.45     3763.29     78.62 o 
   0   1   4      994.12      959.56      9.93 o 
   1   1   4     1041.42     1074.35      9.37 o 
   2   1   4       12.26       11.07      0.96 o 
   3   1   4      765.97      763.61     21.63 o 
   4   1   4      283.35      228.90      3.70 o 
   5   1   4      440.66      487.25     10.31 o 
   6   1   4      422.21      438.75      7.54 o 
   7   1   4      143.00      138.54      6.34 o 
   8   1   4      122.58      112.81      4.35 o 
   9   1   4       22.50       22.26      7.95 o 
  -9   2   4      211.06      194.40      5.72 o 
  -8   2   4        1.47        1.31      1.15 o 
  -7   2   4      651.95      630.50     13.27 o 
  -6   2   4       42.52       36.82      4.94 o 
  -5   2   4      301.27      314.74     10.84 o 
  -4   2   4      159.35      174.38      2.64 o 
  -3   2   4     1637.20     1729.23     43.62 o 
  -2   2   4      280.11      271.77      6.30 o 
  -1   2   4      631.56      625.59      6.29 o 
   0   2   4      895.27      816.32      7.22 o 
   1   2   4      290.82      362.80      3.22 o 
   2   2   4       15.45       16.76      0.71 o 
   3   2   4       71.90       82.03      2.05 o 
   4   2   4       10.62       10.25      2.63 o 
   5   2   4      346.78      358.02     13.52 o 
   6   2   4     1105.78     1129.75     34.50 o 
   7   2   4      372.59      371.24      7.44 o 
   8   2   4      338.54      354.98     12.69 o 
   9   2   4      102.34      101.60      7.48 o 
  -9   3   4       59.49       63.07      5.76 o 
  -8   3   4        1.80        1.66      1.79 o 
  -7   3   4       27.21       32.56      2.20 o 
  -6   3   4       60.39       58.86      5.66 o 
  -5   3   4      365.14      371.22      6.98 o 
  -4   3   4      981.78      985.26     27.28 o 
  -3   3   4       97.53      138.13      5.10 o 
  -2   3   4      513.20      574.81      9.88 o 
  -1   3   4      447.54      483.60     13.70 o 
   0   3   4      991.25     1200.16      7.77 o 
   1   3   4      152.23      163.35      3.24 o 
   2   3   4     2149.49     2390.92     32.65 o 
   3   3   4      144.62      144.11      1.95 o 
   4   3   4      184.01      185.25      3.25 o 
   5   3   4       15.86       16.78      2.58 o 
   6   3   4      418.83      415.83      9.44 o 
   7   3   4        0.32        1.29      1.10 o 
   8   3   4      151.35      142.85     10.12 o 
   9   3   4       54.61       45.68      4.14 o 
  -9   4   4       82.57       88.33      9.60 o 
  -8   4   4      192.25      188.38      5.79 o 
  -7   4   4      241.98      231.96      6.35 o 
  -6   4   4        5.56        6.36      1.81 o 
  -5   4   4        3.72        0.78      1.19 o 
  -4   4   4      296.34      267.72      8.52 o 
  -3   4   4      122.00      126.11      5.80 o 
  -2   4   4       32.31       29.78      2.69 o 
  -1   4   4      123.65       90.25      2.46 o 
   0   4   4      514.67      532.95      5.38 o 
   1   4   4      512.63      586.48      7.19 o 
   2   4   4       31.00       17.82      1.21 o 
   3   4   4      249.08      258.21      4.48 o 
   4   4   4      304.02      314.89      5.68 o 
   5   4   4       33.15       31.03      1.81 o 
   6   4   4      105.43      113.98      4.13 o 
   7   4   4       18.68       21.85      6.71 o 
   8   4   4      642.86      664.00     22.13 o 
   9   4   4      170.69      172.56     13.15 o 
  -8   5   4       74.66       85.80      8.65 o 
  -7   5   4        0.07        0.81      0.79 o 
  -6   5   4       42.09       41.18      2.63 o 
  -5   5   4      218.91      216.93      9.76 o 
  -4   5   4       78.40       59.44      4.87 o 
  -3   5   4       20.06       17.33      8.20 o 
  -2   5   4        0.19        0.09      2.50 o 
  -1   5   4      113.14      137.27      2.69 o 
   0   5   4       17.25       19.18      1.60 o 
   1   5   4     1069.48     1152.62     18.37 o 
   2   5   4      208.48      194.29      3.19 o 
   3   5   4       27.22       20.94      1.44 o 
   4   5   4      408.01      415.31      4.94 o 
   5   5   4       20.62       19.95      1.23 o 
   6   5   4      174.35      167.36      3.38 o 
   7   5   4      162.50      151.52     10.34 o 
   8   5   4       97.26       95.10      8.09 o 
  -8   6   4       14.53       13.67      7.14 o 
  -7   6   4       72.87       65.11      5.80 o 
  -6   6   4       17.60       18.40      5.90 o 
  -5   6   4       32.70       37.65      5.27 o 
  -4   6   4      790.00      909.33     22.51 o 
  -3   6   4        8.40       12.92      6.89 o 
  -2   6   4      163.28      140.38      5.17 o 
  -1   6   4      215.90      198.00      4.18 o 
   0   6   4       58.89       55.48      2.10 o 
   1   6   4     1445.15     1354.82     13.48 o 
   2   6   4     1029.79      989.03      9.73 o 
   3   6   4      582.27      586.25     12.79 o 
   4   6   4      193.43      174.35      3.42 o 
   5   6   4       96.45      104.40      2.92 o 
   6   6   4        0.22        0.42      1.67 o 
   7   6   4      118.36      133.45      7.67 o 
  -7   7   4       36.74       44.80     13.05 o 
  -6   7   4      154.52      155.09      8.47 o 
  -5   7   4      698.28      679.97     27.93 o 
  -4   7   4       38.45       31.47     13.46 o 
  -3   7   4      616.19      676.57     15.04 o 
  -2   7   4       55.53       45.19      3.67 o 
  -1   7   4      715.59      664.90     12.06 o 
   0   7   4      197.21      214.59      4.33 o 
   1   7   4      285.52      302.80      6.08 o 
   2   7   4      514.41      491.24      7.46 o 
   3   7   4       44.60       39.56      1.98 o 
   4   7   4        6.29        8.47      2.21 o 
   5   7   4      131.62      138.11      4.27 o 
   6   7   4      344.74      387.25      7.66 o 
   7   7   4       60.71       65.81      6.03 o 
  -6   8   4       64.28       42.17     20.80 o 
  -5   8   4      138.34      133.80      7.92 o 
  -4   8   4        6.34       11.44      3.96 o 
  -3   8   4        3.39        3.42      1.80 o 
  -2   8   4       93.38       91.70      2.86 o 
  -1   8   4      157.76      147.94      4.65 o 
   0   8   4      333.20      308.51      8.46 o 
   1   8   4      639.48      577.12     11.88 o 
   2   8   4       70.99       60.54      2.89 o 
   3   8   4        4.00        0.05      1.13 o 
   4   8   4        4.51        5.97      2.19 o 
   5   8   4        5.26        3.15      1.87 o 
  -4   9   4       41.96       38.73      6.52 o 
  -3   9   4      104.92      100.44      4.36 o 
  -2   9   4       30.46       32.98      2.47 o 
  -1   9   4      176.99      192.58      6.24 o 
   0   9   4      134.47      135.68      3.94 o 
   1   9   4      175.55      200.48      9.31 o 
   2   9   4      174.15      157.47      3.88 o 
   3   9   4      154.11      161.93      5.22 o 
   4   9   4       84.09       82.88      5.51 o 
  -1  10   4        2.00        2.74      1.64 o 
   0  10   4        0.91        3.03      1.36 o 
   1  10   4        6.90        5.37      2.96 o 
  -2 -10   5        7.38       10.84      4.37 o 
  -1 -10   5        9.64        8.86      2.24 o 
   0 -10   5       39.85       49.76      3.45 o 
   1 -10   5       19.74       23.65     10.80 o 
   2 -10   5       28.51       21.31     12.13 o 
  -4  -9   5      359.41      369.55     12.46 o 
  -3  -9   5       96.50       95.47      3.82 o 
  -2  -9   5        0.41        3.69      2.50 o 
  -1  -9   5        8.04        2.38      2.61 o 
   0  -9   5      268.64      214.85      8.67 o 
   1  -9   5      339.25      348.14     14.83 o 
   2  -9   5      183.92      183.94      8.92 o 
   3  -9   5       29.90       25.62      3.24 o 
   4  -9   5      102.65       85.59     14.09 o 
  -6  -8   5       20.52       21.97      3.26 o 
  -5  -8   5       83.41       94.95      3.64 o 
  -4  -8   5        4.76        5.59      1.76 o 
  -3  -8   5        1.06        1.31      1.43 o 
  -2  -8   5      404.99      397.00     10.63 o 
  -1  -8   5      496.62      486.43     11.97 o 
   0  -8   5     1550.10     1596.09     26.94 o 
   1  -8   5        7.93       13.06      5.74 o 
   2  -8   5       11.48       11.47      7.73 o 
   3  -8   5        3.36        3.56      5.27 o 
   4  -8   5       57.90       55.12     11.03 o 
   5  -8   5      192.88      198.98     18.84 o 
   6  -8   5        2.91        1.78      1.62 o 
  -7  -7   5      190.75      224.39     13.15 o 
  -6  -7   5      156.41      158.61      6.38 o 
  -5  -7   5      212.24      224.71      8.16 o 
  -4  -7   5       92.26      103.32      3.62 o 
  -3  -7   5       19.40       17.96      5.65 o 
  -2  -7   5      939.70      933.32     16.46 o 
  -1  -7   5       82.15       96.09      3.99 o 
   0  -7   5      923.77      851.23     22.38 o 
   1  -7   5      146.75      130.70      5.01 o 
   2  -7   5      152.48      164.24     11.71 o 
   3  -7   5        0.93        3.50      2.74 o 
   4  -7   5       39.83       42.02      3.54 o 
   5  -7   5        2.05        4.83      2.28 o 
   6  -7   5      268.12      268.94      8.19 o 
   7  -7   5       54.72       59.39      3.67 o 
  -8  -6   5       12.08       15.15      6.71 o 
  -7  -6   5        5.54        4.66      3.24 o 
  -6  -6   5       31.13       34.34      2.87 o 
  -5  -6   5        1.59        1.87      1.30 o 
  -4  -6   5      177.48      185.38      7.57 o 
  -3  -6   5      737.97      729.25     15.49 o 
  -2  -6   5       12.51        9.06      2.41 o 
  -1  -6   5       10.87       16.30      8.64 o 
   0  -6   5      760.74      729.23     13.01 o 
   1  -6   5       32.66       39.41      3.19 o 
   2  -6   5      885.86      917.23     17.88 o 
   3  -6   5      340.29      325.45      7.44 o 
   4  -6   5        0.98        0.88      0.96 o 
   5  -6   5       96.38      108.69      5.29 o 
   6  -6   5        1.71        0.64      1.76 o 
   7  -6   5       83.83       80.56      7.59 o 
   8  -6   5       23.36       19.93      6.90 o 
  -8  -5   5       35.49       30.84      7.52 o 
  -7  -5   5        3.29        2.73      2.04 o 
  -6  -5   5      103.43       67.74      4.98 o 
  -5  -5   5       93.99      109.05      4.84 o 
  -4  -5   5      211.35      240.58      4.85 o 
  -3  -5   5        9.57        5.28      2.46 o 
  -2  -5   5      143.97      168.58      6.94 o 
  -1  -5   5       44.38       47.33      0.92 o 
   0  -5   5      702.21      720.19     20.39 o 
   1  -5   5      102.18      112.29      3.77 o 
   2  -5   5      820.50      805.36     16.30 o 
   3  -5   5      862.60      875.58     16.81 o 
   4  -5   5       32.52       36.01      2.68 o 
   5  -5   5      131.84      146.99     10.58 o 
   6  -5   5       93.38       94.46      4.69 o 
   7  -5   5        0.07        0.68      1.43 o 
   8  -5   5        8.53        8.17      3.00 o 
  -9  -4   5       19.84       12.87      4.95 o 
  -8  -4   5        9.97       10.11      3.71 o 
  -7  -4   5     2329.70     2295.57     45.15 o 
  -6  -4   5     1325.36     1399.71     23.05 o 
  -5  -4   5     2072.28     2052.60     27.64 o 
  -4  -4   5       71.58       65.28      2.38 o 
  -3  -4   5       44.88       77.69      5.24 o 
  -2  -4   5      122.91      130.98      2.48 o 
  -1  -4   5      600.78      604.78      8.28 o 
   0  -4   5     1414.25     1394.44     13.77 o 
   1  -4   5      307.33      335.28      4.60 o 
   2  -4   5      948.20      945.75      9.18 o 
   3  -4   5       13.90        9.27      3.26 o 
   4  -4   5       86.15       86.42      9.36 o 
   5  -4   5      467.20      487.82     18.42 o 
   6  -4   5       15.20       13.23      2.14 o 
   7  -4   5        8.86       14.10      4.76 o 
   8  -4   5       14.19       19.14      5.58 o 
   9  -4   5        1.38        1.66      1.72 o 
  -9  -3   5        0.80        0.16      2.01 o 
  -8  -3   5      119.06      100.82      4.00 o 
  -7  -3   5      239.23      217.22     16.58 o 
  -6  -3   5       13.59       15.33      1.87 o 
  -5  -3   5     1064.39      969.52     12.39 o 
  -4  -3   5     1104.25     1115.31     32.00 o 
  -3  -3   5        0.09        0.20      0.38 o 
  -2  -3   5       11.38        2.49      0.98 o 
  -1  -3   5      720.03      903.49     11.30 o 
   0  -3   5     1395.94     1474.04     16.48 o 
   1  -3   5      112.37      149.17      3.71 o 
   2  -3   5       56.32       67.79      2.17 o 
   3  -3   5        3.36        9.75      3.11 o 
   4  -3   5     1206.35     1291.95     26.26 o 
   5  -3   5      719.03      711.84      9.87 o 
   6  -3   5      396.35      382.42     11.13 o 
   7  -3   5       17.87       15.10      5.51 o 
   8  -3   5       39.81       38.55      3.20 o 
   9  -3   5        4.08        1.68      1.81 o 
  -9  -2   5      101.24      101.15      4.65 o 
  -8  -2   5      350.12      361.66      8.97 o 
  -7  -2   5      200.77      204.75      5.62 o 
  -6  -2   5      104.36       97.20      3.45 o 
  -5  -2   5        4.53        4.37      1.68 o 
  -4  -2   5        5.05       13.52      3.04 o 
  -3  -2   5      298.23      298.37      4.08 o 
  -2  -2   5      158.09      279.06      6.08 o 
  -1  -2   5      309.82      206.68      6.40 o 
   0  -2   5       50.01       65.97      1.51 o 
   1  -2   5        0.29        0.03      1.04 o 
   2  -2   5      482.83      450.24     16.91 o 
   3  -2   5       79.57       94.44      2.70 o 
   5  -2   5       10.18        9.56      3.34 o 
   6  -2   5      181.37      165.20      4.79 o 
   7  -2   5       11.23       10.53      2.31 o 
   8  -2   5       50.23       48.27      8.81 o 
   9  -2   5       12.38       16.36      5.62 o 
  -9  -1   5        8.41        6.49      3.44 o 
  -8  -1   5        0.45        1.04      1.40 o 
  -7  -1   5      129.21      121.11      4.65 o 
  -6  -1   5       56.38       48.38      3.05 o 
  -5  -1   5        2.83        1.23      1.09 o 
  -4  -1   5      250.70      265.72      8.13 o 
  -3  -1   5     1103.52     1133.39     12.10 o 
  -2  -1   5       41.95       50.45      1.25 o 
  -1  -1   5      397.09      325.02      3.87 o 
   0  -1   5       85.98      107.71      3.54 o 
   1  -1   5      171.43      130.20      2.51 o 
   2  -1   5      226.62      214.43      2.39 o 
   3  -1   5     1635.82     1657.26     15.20 o 
   4  -1   5       53.77       61.45      3.64 o 
   5  -1   5       91.91       98.74      2.81 o 
   6  -1   5       97.71      107.36      4.04 o 
   7  -1   5       28.60       28.35      2.05 o 
   8  -1   5        3.66        2.91      1.71 o 
   9  -1   5       19.23       20.40      7.00 o 
  -9   0   5      401.81      425.30     21.00 o 
  -8   0   5      115.94      112.21      4.47 o 
  -7   0   5       75.25       73.77      6.38 o 
  -6   0   5        3.19        1.80      1.56 o 
  -5   0   5      155.93      141.32      3.47 o 
  -4   0   5      846.21      956.55     11.14 o 
  -3   0   5     2071.57     2325.44     26.53 o 
  -2   0   5        5.76        8.56      0.85 o 
  -1   0   5      139.71      154.39      2.84 o 
   0   0   5       41.50       32.68      1.52 o 
   1   0   5       18.29       33.47      1.15 o 
   2   0   5      208.51      155.06      2.43 o 
   3   0   5      267.43      244.03      3.39 o 
   4   0   5     1075.38     1009.93     18.51 o 
   5   0   5        1.91        1.47      0.98 o 
   6   0   5      447.26      467.23     10.29 o 
   7   0   5        5.70        3.27      1.75 o 
   8   0   5       10.55        9.90      3.12 o 
   9   0   5       93.42       85.72      9.84 o 
  -9   1   5       62.46       73.15     21.49 o 
  -8   1   5       26.52       23.77      2.55 o 
  -7   1   5      423.33      454.20     13.89 o 
  -6   1   5        0.01        0.84      0.79 o 
  -5   1   5      522.03      515.02     28.98 o 
  -4   1   5       25.51       25.16      1.10 o 
  -3   1   5      274.10      179.01      4.20 o 
  -2   1   5     3541.35     3837.06    103.46 o 
  -1   1   5       30.48       29.41      1.09 o 
   0   1   5      574.47      516.30      4.35 o 
   1   1   5      185.42      202.73      2.44 o 
   2   1   5       64.67       69.82      2.41 o 
   3   1   5       27.05       23.95      1.40 o 
   4   1   5       22.15       22.62      1.48 o 
   5   1   5        0.24       -0.34      0.97 o 
   6   1   5      113.66      116.31      3.02 o 
   7   1   5       17.81       16.57      4.30 o 
   8   1   5        1.96        2.97      2.80 o 
   9   1   5       56.51       52.50      4.52 o 
  -9   2   5       56.18       36.86     21.37 o 
  -8   2   5      160.35      162.10      6.65 o 
  -7   2   5      240.43      243.18      6.88 o 
  -6   2   5      145.12      149.09      3.37 o 
  -5   2   5      283.59      314.82      5.71 o 
  -4   2   5       91.78       75.12      2.04 o 
  -3   2   5     2196.63     2095.04     21.34 o 
  -2   2   5       17.02       27.10      1.11 o 
  -1   2   5     3428.64     3745.97     33.38 o 
   0   2   5      644.05      626.20      7.25 o 
   1   2   5     1565.34     1417.05     12.24 o 
   2   2   5     1257.74     1221.83      8.73 o 
   3   2   5      160.22      164.25      1.39 o 
   4   2   5      719.23      696.91     12.28 o 
   5   2   5        3.71        2.63      1.31 o 
   6   2   5      315.78      306.01      5.05 o 
   7   2   5       16.33       21.89      7.49 o 
   8   2   5       53.65       56.86      5.06 o 
   9   2   5      104.56      105.87      7.04 o 
  -9   3   5      187.94      179.26     11.36 o 
  -8   3   5      342.19      350.18     25.28 o 
  -7   3   5      308.98      313.20      8.47 o 
  -6   3   5       87.09       83.39      3.82 o 
  -5   3   5        0.69        1.11      0.93 o 
  -4   3   5       41.61       40.70      4.37 o 
  -3   3   5      180.01      244.87      7.11 o 
  -2   3   5        0.03        4.38      1.55 o 
  -1   3   5      549.92      579.74      7.41 o 
   0   3   5        8.57        3.84      0.80 o 
   1   3   5      699.54      574.90      5.49 o 
   2   3   5      147.70      163.98      3.14 o 
   3   3   5      112.00      120.77      2.51 o 
   4   3   5      536.73      524.03     17.89 o 
   5   3   5       14.73       13.46      3.36 o 
   6   3   5        3.70        5.61      2.00 o 
   7   3   5       13.41        4.61      2.63 o 
   8   3   5      102.74      113.61      6.14 o 
   9   3   5      146.72      146.40     11.15 o 
  -8   4   5      754.26      764.94     32.01 o 
  -7   4   5      349.19      361.71     14.36 o 
  -6   4   5       38.58       39.33      3.52 o 
  -5   4   5      507.27      564.39     14.46 o 
  -4   4   5      124.38      121.52      6.30 o 
  -3   4   5     1172.72     1212.80     34.57 o 
  -2   4   5      673.00      709.84     23.64 o 
  -1   4   5      426.30      411.69      3.96 o 
   0   4   5       49.72       56.17      1.71 o 
   1   4   5       39.44       57.00      2.15 o 
   2   4   5      480.04      528.29     18.92 o 
   3   4   5     1188.41     1295.09     14.02 o 
   4   4   5      565.13      563.07      6.49 o 
   5   4   5        0.58        1.16      0.84 o 
   6   4   5       15.89       15.00      4.56 o 
   7   4   5      171.52      175.23      8.03 o 
   8   4   5      665.26      728.91     16.86 o 
  -8   5   5      163.10      169.57     12.58 o 
  -7   5   5        7.18       12.61      7.37 o 
  -6   5   5       51.77       69.65      9.18 o 
  -5   5   5      213.69      246.97     15.49 o 
  -4   5   5      302.42      285.95     10.03 o 
  -3   5   5        4.51        1.60      3.38 o 
  -2   5   5        5.91        2.80      1.02 o 
  -1   5   5       38.77       32.09      2.34 o 
   0   5   5        0.93        1.00      1.01 o 
   1   5   5       12.36       16.93      1.58 o 
   2   5   5       16.70       29.79      2.11 o 
   3   5   5      956.33     1002.09      9.76 o 
   4   5   5       93.90       90.34      4.22 o 
   5   5   5       87.85       88.55      3.27 o 
   6   5   5       95.09      105.49      4.76 o 
   7   5   5       33.14       37.72      3.98 o 
   8   5   5       15.28       12.56      6.42 o 
  -7   6   5        2.15        2.86      4.37 o 
  -6   6   5       54.62       54.83      7.04 o 
  -5   6   5      127.42      120.43     16.83 o 
  -4   6   5        4.45       -0.86      4.34 o 
  -3   6   5      428.32      504.05     15.72 o 
  -2   6   5       44.20       30.42      1.87 o 
  -1   6   5      949.54      952.46     10.10 o 
   0   6   5      919.64      900.75     10.66 o 
   1   6   5     1002.29      968.49     10.35 o 
   2   6   5       69.66       69.67      2.57 o 
   3   6   5       48.50       34.90      3.26 o 
   4   6   5        7.15        4.70      1.17 o 
   5   6   5        7.85        5.54      1.70 o 
   6   6   5      115.35      129.73      4.35 o 
   7   6   5      140.71      155.82     13.64 o 
  -6   7   5      113.31       96.89      7.37 o 
  -5   7   5      133.27      118.52      6.82 o 
  -4   7   5      385.98      364.17     15.28 o 
  -3   7   5      114.19       90.29      3.98 o 
  -2   7   5      493.37      533.44      7.67 o 
  -1   7   5       42.73       48.61      2.35 o 
   0   7   5      111.43      117.11      3.53 o 
   1   7   5      148.59      137.28      3.25 o 
   2   7   5       37.97       42.29      1.69 o 
   3   7   5      457.57      424.35      7.84 o 
   4   7   5        3.03        2.29      1.34 o 
   5   7   5      185.54      186.49      5.78 o 
   6   7   5       63.33       67.57      5.12 o 
  -5   8   5       32.66       28.71      5.79 o 
  -4   8   5      181.17      193.90      5.37 o 
  -3   8   5        5.15        3.93      1.70 o 
  -2   8   5        7.35       10.73      2.59 o 
  -1   8   5       71.37       74.45      2.60 o 
   0   8   5      114.89      100.73      3.18 o 
   1   8   5      445.16      417.79      9.11 o 
   2   8   5        0.20        0.02      0.97 o 
   3   8   5      166.86      185.86      3.77 o 
   4   8   5       14.84       16.51      5.75 o 
   5   8   5       45.59       44.10      2.95 o 
  -4   9   5        2.24        4.06      2.88 o 
  -3   9   5        1.97        1.16      1.09 o 
  -2   9   5        4.55        3.32      1.13 o 
  -1   9   5       49.67       48.41      2.55 o 
   0   9   5      140.95      130.99      3.48 o 
   1   9   5       55.83       64.59      2.38 o 
   2   9   5        0.07        0.42      0.81 o 
   3   9   5       19.72       23.30      2.01 o 
  -1 -10   6       20.56       15.05      4.82 o 
   0 -10   6       41.81       38.17      9.62 o 
   1 -10   6        8.17        5.09      4.57 o 
  -4  -9   6      439.85      531.56     27.53 o 
  -3  -9   6      146.53      163.72      4.91 o 
  -2  -9   6       77.39       87.66      4.00 o 
  -1  -9   6       44.16       41.38      4.27 o 
   0  -9   6       13.51        8.42      3.00 o 
   1  -9   6      249.03      245.84      8.70 o 
   2  -9   6      297.83      297.88      9.91 o 
   3  -9   6      116.59      136.23      9.11 o 
   4  -9   6       19.76       22.72     13.82 o 
  -5  -8   6       19.38       17.10      6.77 o 
  -4  -8   6       14.02       10.67      3.87 o 
  -3  -8   6       51.91       40.87      2.68 o 
  -2  -8   6      183.14      194.63      7.47 o 
  -1  -8   6        2.38        3.09      1.93 o 
   0  -8   6       19.00       20.85      2.74 o 
   1  -8   6      148.17      177.87     14.67 o 
   2  -8   6        4.08        6.62      4.09 o 
   3  -8   6       40.21       45.02      4.03 o 
   4  -8   6        7.72        4.46      5.64 o 
   5  -8   6       56.90       46.23      6.45 o 
   6  -8   6       17.28       15.50      7.13 o 
  -7  -7   6      139.28      146.82      9.77 o 
  -6  -7   6      312.90      296.86      9.54 o 
  -5  -7   6       11.90        6.05      2.41 o 
  -4  -7   6       46.00       42.73      4.89 o 
  -3  -7   6        0.43        1.68      1.71 o 
  -2  -7   6      262.60      289.88      7.38 o 
  -1  -7   6      130.02      146.50      5.04 o 
   0  -7   6       59.01       56.82      3.71 o 
   1  -7   6       87.69       93.86      4.92 o 
   2  -7   6      231.89      219.19      7.20 o 
   3  -7   6      157.63      152.30      7.22 o 
   4  -7   6       52.96       42.69      2.74 o 
   5  -7   6        0.02        0.47      1.65 o 
   6  -7   6      309.23      356.06     19.01 o 
   7  -7   6       17.43       21.29      8.42 o 
  -7  -6   6        7.25        8.44      3.22 o 
  -6  -6   6        5.31        4.28      3.36 o 
  -5  -6   6      171.44      163.78      4.53 o 
  -4  -6   6      345.47      319.58      6.87 o 
  -3  -6   6      230.10      221.11      5.92 o 
  -2  -6   6       48.13       44.54      2.37 o 
  -1  -6   6      246.90      241.94      8.02 o 
   0  -6   6       22.84       27.50      2.54 o 
   1  -6   6      217.32      197.36      7.27 o 
   2  -6   6        2.54       -0.25      2.32 o 
   3  -6   6      143.65      131.42      5.95 o 
   4  -6   6      137.01      126.50      6.79 o 
   5  -6   6        4.43        4.53      3.88 o 
   6  -6   6        1.72        2.19      1.85 o 
   7  -6   6        3.38        2.73      2.04 o 
  -8  -5   6       35.58       34.54      4.37 o 
  -7  -5   6       38.61       45.77      3.93 o 
  -6  -5   6       99.40      106.37      3.95 o 
  -5  -5   6        0.15       -1.05      2.27 o 
  -4  -5   6       62.19       56.43      2.72 o 
  -3  -5   6       15.54       11.38      3.33 o 
  -2  -5   6       95.58       93.01      2.68 o 
  -1  -5   6      379.65      402.41     10.07 o 
   0  -5   6       63.44       52.84      2.75 o 
   1  -5   6       91.95       88.16      4.00 o 
   2  -5   6      262.01      285.32      6.26 o 
   3  -5   6       47.40       46.62      2.34 o 
   4  -5   6       37.86       40.33      2.50 o 
   5  -5   6       21.26       25.50      2.71 o 
   6  -5   6       12.18       12.27      3.70 o 
   7  -5   6        8.56        7.61      2.86 o 
   8  -5   6       63.56       64.26      3.64 o 
  -8  -4   6        3.40        5.83      5.02 o 
  -7  -4   6       80.13       79.44      6.39 o 
  -6  -4   6       64.43       58.69      3.41 o 
  -5  -4   6       25.36       20.50      2.05 o 
  -4  -4   6      462.94      454.44      9.07 o 
  -3  -4   6      191.47      200.74      6.66 o 
  -2  -4   6       33.87       48.13      1.67 o 
  -1  -4   6      460.27      513.04      7.72 o 
   0  -4   6      275.50      321.50      8.60 o 
   1  -4   6        9.14       11.16      1.10 o 
   2  -4   6       37.76       24.67      1.95 o 
   3  -4   6        0.55        1.64      1.00 o 
   4  -4   6      130.97      143.27      3.64 o 
   5  -4   6       58.80       71.18      2.77 o 
   6  -4   6        7.19        6.35      1.67 o 
   7  -4   6       19.73       26.32      6.63 o 
   8  -4   6        5.34        2.47      1.70 o 
  -9  -3   6      175.18      166.95      9.73 o 
  -8  -3   6        9.32        7.67      3.24 o 
  -7  -3   6       14.91       13.92      1.74 o 
  -6  -3   6       67.19       56.97      2.85 o 
  -5  -3   6      960.27      926.76     12.72 o 
  -4  -3   6      819.16      836.51     38.51 o 
  -3  -3   6      269.79      296.14      4.37 o 
  -2  -3   6      301.81      361.24      5.95 o 
  -1  -3   6      114.18      173.08      5.73 o 
   0  -3   6     1537.39     1492.29     16.68 o 
   1  -3   6      182.49      202.50      5.31 o 
   2  -3   6      854.90      771.12     27.43 o 
   3  -3   6      444.41      497.24     10.96 o 
   4  -3   6      737.45      689.89     13.19 o 
   5  -3   6      237.33      278.39      5.45 o 
   6  -3   6     1833.90     1781.03     29.67 o 
   7  -3   6      473.93      529.51     18.00 o 
   8  -3   6      114.44       85.85      5.67 o 
   9  -3   6       15.00       13.32      8.59 o 
  -9  -2   6       19.02       13.93      7.44 o 
  -8  -2   6        2.26        0.08      1.16 o 
  -7  -2   6      309.61      363.16     13.71 o 
  -6  -2   6       60.83       67.22      2.84 o 
  -5  -2   6       43.09       47.19      2.06 o 
  -4  -2   6      174.45      175.60      3.66 o 
  -3  -2   6       27.32       37.54      1.49 o 
  -2  -2   6      405.23      419.43      6.26 o 
  -1  -2   6      230.19      212.93      4.58 o 
   0  -2   6      163.93      157.06      5.42 o 
   1  -2   6       86.44       67.28      1.62 o 
   2  -2   6       22.13       22.06      1.10 o 
   3  -2   6     1175.46     1050.17     10.15 o 
   4  -2   6       33.65       31.72      1.68 o 
   5  -2   6       18.00       19.26      1.81 o 
   6  -2   6     1214.94     1140.76     39.65 o 
   7  -2   6      368.70      372.66     14.43 o 
   8  -2   6      100.22       76.67      3.76 o 
   9  -2   6        1.13        1.70      1.99 o 
  -9  -1   6        6.95        8.78      7.06 o 
  -8  -1   6        2.54        2.08      2.13 o 
  -7  -1   6      167.14      152.27      4.80 o 
  -6  -1   6      940.31      964.71     25.65 o 
  -5  -1   6        1.60        1.21      1.13 o 
  -4  -1   6       58.77       85.53      2.21 o 
  -3  -1   6     2322.50     2317.03     17.12 o 
  -2  -1   6     2057.81     2089.84     34.37 o 
  -1  -1   6     2306.34     2320.30     42.46 o 
   0  -1   6     1328.76     1443.39     10.42 o 
   1  -1   6       36.74       39.85      1.18 o 
   2  -1   6      514.76      468.96      8.89 o 
   3  -1   6      136.79      116.62      2.87 o 
   4  -1   6       53.19       50.49      2.83 o 
   5  -1   6      164.79      168.27      3.88 o 
   6  -1   6      185.62      192.91      4.77 o 
   7  -1   6        1.11        0.99      1.25 o 
   8  -1   6        0.01       -3.49      3.02 o 
   9  -1   6       56.67       58.04      5.09 o 
  -9   0   6       94.61       89.85     10.01 o 
  -8   0   6      164.75      166.14      8.93 o 
  -7   0   6     1516.56     1512.17     19.19 o 
  -6   0   6      550.20      531.35     16.58 o 
  -5   0   6      494.02      469.40      9.16 o 
  -4   0   6       42.12       25.95      2.52 o 
  -3   0   6        7.19        2.80      0.53 o 
  -2   0   6      748.31      749.14     19.32 o 
  -1   0   6       14.95        4.97      0.60 o 
   0   0   6      730.15      709.83     11.14 o 
   1   0   6     1095.25     1203.51     16.80 o 
   2   0   6       85.43       74.68      1.42 o 
   3   0   6      198.76      173.80      2.30 o 
   4   0   6      163.40      143.91      2.83 o 
   5   0   6      292.95      294.30      5.81 o 
   6   0   6      259.83      258.23      6.82 o 
   7   0   6      141.13      154.71      7.54 o 
   8   0   6      197.74      218.95     14.60 o 
   9   0   6       96.45      103.85     11.77 o 
  -9   1   6       66.47       70.64      6.72 o 
  -8   1   6      403.21      397.98     16.90 o 
  -7   1   6     1134.71     1168.54     32.94 o 
  -6   1   6       81.28       87.87      6.86 o 
  -5   1   6      473.04      449.02      7.05 o 
  -4   1   6        1.97        1.85      0.77 o 
  -3   1   6      106.29      106.55      5.64 o 
  -2   1   6       76.35      101.32      3.05 o 
  -1   1   6      446.10      466.91      4.74 o 
   0   1   6        2.84        0.00      0.43 o 
   1   1   6      340.68      296.53      5.16 o 
   2   1   6      852.58      882.19     24.62 o 
   3   1   6      608.49      576.47     18.63 o 
   4   1   6       17.59        9.80      2.67 o 
   5   1   6       61.85       58.03      4.03 o 
   6   1   6        1.09        0.60      0.86 o 
   7   1   6       60.77       58.80      8.90 o 
   8   1   6      351.41      346.71     15.55 o 
   9   1   6      210.93      180.40     15.95 o 
  -8   2   6      323.04      351.93     16.39 o 
  -7   2   6      208.43      208.14      9.70 o 
  -6   2   6       15.90       20.95      1.47 o 
  -5   2   6        7.37        6.06      1.10 o 
  -4   2   6       11.65        5.65      3.24 o 
  -3   2   6      649.46      674.77     11.19 o 
  -2   2   6     1315.51     1140.09      7.11 o 
  -1   2   6       15.24       24.15      0.94 o 
   0   2   6      136.90      145.92      3.02 o 
   1   2   6      113.46      142.39      2.71 o 
   2   2   6      102.85      116.77      1.64 o 
   3   2   6      124.96      102.43      8.11 o 
   4   2   6     1718.36     1757.63     41.61 o 
   5   2   6        3.29        5.29      1.12 o 
   6   2   6       84.19       87.95      5.15 o 
   7   2   6        4.09        2.51      1.82 o 
   8   2   6      140.92      153.25      7.70 o 
   9   2   6        3.17        3.56      3.55 o 
  -9   3   6        0.86       -1.34      6.06 o 
  -8   3   6       19.47       16.29     12.02 o 
  -7   3   6       38.21       38.93     19.33 o 
  -6   3   6        3.19        2.70      1.27 o 
  -5   3   6      407.30      397.15     13.59 o 
  -4   3   6       42.39       37.72      3.99 o 
  -3   3   6        0.73       -0.06      3.16 o 
  -2   3   6      610.10      701.00     12.55 o 
  -1   3   6      159.80      151.38      2.00 o 
   0   3   6      344.89      438.38      7.84 o 
   1   3   6       23.53       53.40      1.59 o 
   2   3   6      611.51      677.17      7.64 o 
   3   3   6      552.54      624.14     13.77 o 
   4   3   6       46.05       54.60      1.84 o 
   5   3   6       20.86       23.43      6.85 o 
   6   3   6      228.90      220.92      8.98 o 
   7   3   6        1.41       -0.43      2.83 o 
   8   3   6      144.80      131.49     10.04 o 
  -8   4   6       23.30       24.20     14.21 o 
  -7   4   6      229.66      257.90     13.30 o 
  -6   4   6       89.44      109.93      8.67 o 
  -5   4   6       45.47       38.91     16.94 o 
  -4   4   6       27.15       35.19      4.43 o 
  -3   4   6     1044.30     1074.62     53.32 o 
  -2   4   6       36.57       31.53      1.59 o 
  -1   4   6       39.90       45.61      1.53 o 
   0   4   6        4.04        3.02      0.61 o 
   1   4   6       13.44        6.89      1.95 o 
   2   4   6        1.06        0.41      0.47 o 
   3   4   6      655.82      638.19     13.46 o 
   4   4   6      159.35      172.21      3.70 o 
   5   4   6        0.05        1.30      1.26 o 
   6   4   6      175.15      178.07      5.15 o 
   7   4   6       23.58       23.56      8.54 o 
   8   4   6      165.44      160.87     10.41 o 
  -8   5   6       15.66       19.10     10.64 o 
  -7   5   6      109.53      111.99     11.61 o 
  -6   5   6       14.09        8.47      5.30 o 
  -5   5   6      125.99      119.64      7.50 o 
  -4   5   6        0.32        1.43      1.82 o 
  -3   5   6        0.48        1.32      2.02 o 
  -2   5   6     1001.13     1060.74     13.42 o 
  -1   5   6      116.38      124.92      2.49 o 
   0   5   6      169.91      185.91      3.41 o 
   1   5   6      286.88      333.48      6.66 o 
   2   5   6        0.99        0.83      0.52 o 
   3   5   6      647.14      643.57     14.03 o 
   4   5   6      662.72      667.54     13.01 o 
   5   5   6      361.94      361.17      7.82 o 
   6   5   6      129.29      129.32      6.04 o 
   7   5   6      107.81      114.40      6.10 o 
  -7   6   6        0.08       -3.05      3.99 o 
  -6   6   6       26.88       32.87      6.54 o 
  -5   6   6       63.04       63.24      4.94 o 
  -4   6   6        7.45        0.17      2.95 o 
  -3   6   6     1091.12     1033.87     27.03 o 
  -2   6   6      670.04      673.52     11.97 o 
  -1   6   6     1212.70     1176.81     27.59 o 
   0   6   6       75.86       70.17      2.45 o 
   1   6   6      640.59      629.04     10.43 o 
   2   6   6       69.82       68.88      2.85 o 
   3   6   6      468.93      489.22      9.95 o 
   4   6   6      451.96      466.37     18.98 o 
   5   6   6        0.03        0.34      1.81 o 
   6   6   6        0.89        0.42      1.31 o 
   7   6   6       65.29       63.50      5.95 o 
  -6   7   6       14.94       12.79      5.57 o 
  -5   7   6       48.98       37.74      8.47 o 
  -4   7   6       94.95       90.60      4.87 o 
  -3   7   6      625.17      661.95     29.13 o 
  -2   7   6        0.09        1.72      0.85 o 
  -1   7   6        1.16        1.55      1.47 o 
   0   7   6       76.06       66.34      2.81 o 
   1   7   6       73.04       58.64      2.47 o 
   2   7   6      144.30      120.42      3.07 o 
   3   7   6      306.52      282.94      5.52 o 
   4   7   6      125.85      124.29      4.95 o 
   5   7   6        5.90        5.91      3.24 o 
   6   7   6        9.63        8.28      3.77 o 
  -5   8   6        5.43       13.14      9.28 o 
  -4   8   6       62.64       71.03      3.22 o 
  -3   8   6      135.76      163.12      5.29 o 
  -2   8   6       40.52       50.99      2.40 o 
  -1   8   6      346.63      327.83      7.94 o 
   0   8   6       39.14       37.96      2.15 o 
   1   8   6      151.17      138.70      3.95 o 
   2   8   6       48.42       43.10      2.42 o 
   3   8   6       45.05       54.87      3.52 o 
   4   8   6      135.01      116.84      5.92 o 
   5   8   6      120.04      127.69      7.43 o 
  -3   9   6        0.05       -0.60      1.29 o 
  -2   9   6        8.78        8.02      3.30 o 
  -1   9   6        0.76        0.55      1.58 o 
   0   9   6        0.77        3.04      1.77 o 
   1   9   6        0.01        1.09      0.77 o 
   2   9   6       21.45       20.77      1.96 o 
   3   9   6        2.07        0.55      1.41 o 
  -3  -9   7       44.11       57.38      3.60 o 
  -2  -9   7       16.37       21.42      6.85 o 
  -1  -9   7       30.20       20.62      7.16 o 
   0  -9   7      368.31      375.31     11.27 o 
   1  -9   7       85.23       79.61     10.62 o 
   2  -9   7      945.06      935.62     30.87 o 
   3  -9   7        4.57        0.77      2.17 o 
   4  -9   7       13.57       11.63      8.06 o 
  -5  -8   7      175.08      203.21      8.03 o 
  -4  -8   7       80.29       67.95      3.02 o 
  -3  -8   7      242.09      236.77      6.15 o 
  -2  -8   7      146.88      136.49      7.36 o 
  -1  -8   7        1.04        1.23      2.03 o 
   0  -8   7      497.13      549.30     15.88 o 
   1  -8   7      234.22      213.95      8.16 o 
   2  -8   7      442.77      458.81     15.91 o 
   3  -8   7       21.34       16.89      9.75 o 
   4  -8   7      122.13      127.56      6.40 o 
   5  -8   7        1.23        0.93      1.23 o 
  -6  -7   7       13.05       15.87      4.94 o 
  -5  -7   7        6.12        6.14      1.84 o 
  -4  -7   7        1.61        1.34      1.59 o 
  -3  -7   7        3.18        5.11      2.17 o 
  -2  -7   7      339.09      322.71      6.67 o 
  -1  -7   7      606.69      553.89     15.07 o 
   0  -7   7        0.32        1.85      2.55 o 
   1  -7   7        0.17        0.80      2.02 o 
   2  -7   7      208.79      198.95      9.55 o 
   3  -7   7       43.94       48.21      3.28 o 
   4  -7   7      237.81      256.32     13.30 o 
   5  -7   7      182.77      156.42      6.29 o 
   6  -7   7       74.49       66.95      4.26 o 
  -7  -6   7       49.89       50.04      3.29 o 
  -6  -6   7       76.83       82.76      4.03 o 
  -5  -6   7        0.02        0.98      1.18 o 
  -4  -6   7      225.25      232.10     18.26 o 
  -3  -6   7       16.57       14.26      4.03 o 
  -2  -6   7      277.95      276.65      7.11 o 
  -1  -6   7       33.24       37.33      3.40 o 
   0  -6   7       96.32       88.73      4.26 o 
   1  -6   7        3.90        3.13      2.38 o 
   2  -6   7      477.39      478.42     14.43 o 
   3  -6   7      136.95      151.90      5.72 o 
   4  -6   7      479.45      475.39     11.87 o 
   5  -6   7      238.74      234.68      9.26 o 
   6  -6   7       12.10       13.12      4.51 o 
   7  -6   7       16.79       12.45      5.47 o 
  -8  -5   7        0.75        1.82      1.62 o 
  -7  -5   7      107.15       93.97      8.94 o 
  -6  -5   7        3.22        0.72      1.62 o 
  -5  -5   7     2326.20     2231.64     21.39 o 
  -4  -5   7     1522.76     1573.10     69.58 o 
  -3  -5   7     1294.47     1322.99     20.03 o 
  -2  -5   7      527.37      520.08      8.17 o 
  -1  -5   7        0.41        0.89      1.10 o 
   0  -5   7       65.52       57.26      2.94 o 
   1  -5   7      875.58      872.75     18.10 o 
   2  -5   7      533.14      504.77      8.27 o 
   3  -5   7      159.49      150.35      4.51 o 
   4  -5   7      258.02      251.92      8.47 o 
   5  -5   7        0.29        2.43      1.45 o 
   6  -5   7        1.14        1.77      1.66 o 
   7  -5   7       89.61       72.99      4.47 o 
   8  -5   7        0.44        1.00      1.38 o 
  -8  -4   7       10.04       12.54      2.57 o 
  -7  -4   7        0.17        1.24      1.50 o 
  -6  -4   7      209.43      187.00      6.48 o 
  -5  -4   7      458.79      441.85      8.81 o 
  -4  -4   7      508.87      557.12      8.26 o 
  -3  -4   7      842.58      788.73     13.93 o 
  -2  -4   7      892.67      961.99     34.14 o 
  -1  -4   7       37.71       44.55      2.37 o 
   0  -4   7      165.08      190.56      5.20 o 
   1  -4   7      105.49       88.18      2.46 o 
   2  -4   7      202.94      220.25      4.19 o 
   3  -4   7        0.56        1.51      0.92 o 
   4  -4   7       25.65       21.39      2.18 o 
   5  -4   7       26.57       36.01      2.33 o 
   6  -4   7      204.82      201.57      6.29 o 
   7  -4   7      348.13      358.27     16.18 o 
   8  -4   7      134.13      102.62     10.41 o 
  -9  -3   7       37.85       35.12     18.41 o 
  -8  -3   7        7.50        5.95      2.78 o 
  -7  -3   7       94.39      110.33      6.40 o 
  -6  -3   7      591.66      577.57     10.94 o 
  -5  -3   7      742.63      715.29     10.67 o 
  -4  -3   7      221.84      226.13      3.40 o 
  -3  -3   7       15.90       15.35      1.41 o 
  -2  -3   7       44.23       52.23      1.09 o 
  -1  -3   7        7.39        9.84      1.05 o 
   0  -3   7       57.62       46.06      2.46 o 
   1  -3   7      271.71      297.94      4.31 o 
   2  -3   7       91.88       74.90      2.39 o 
   3  -3   7        0.06        1.04      1.07 o 
   4  -3   7      462.65      466.30     17.33 o 
   5  -3   7       45.05       40.19      3.02 o 
   7  -3   7       60.64       56.60      3.44 o 
   8  -3   7      200.11      197.11     10.70 o 
  -9  -2   7       46.17       37.48     18.06 o 
  -8  -2   7       32.23       36.70     16.26 o 
  -7  -2   7       28.65       27.13      2.28 o 
  -6  -2   7        0.02        0.78      1.16 o 
  -5  -2   7       19.64       19.08      1.79 o 
  -4  -2   7        9.24       14.20      1.48 o 
  -3  -2   7      151.40      140.31      2.31 o 
  -2  -2   7        1.03        1.17      0.49 o 
  -1  -2   7      968.58     1154.96     26.06 o 
   0  -2   7      109.64      129.98      2.85 o 
   1  -2   7        1.45        1.52      0.51 o 
   2  -2   7       25.06       44.76      1.66 o 
   3  -2   7       46.04       40.50      2.03 o 
   4  -2   7       99.22      104.40      2.87 o 
   5  -2   7      599.37      619.61     36.75 o 
   6  -2   7       62.13       64.65      3.04 o 
   7  -2   7       17.35       19.79      6.57 o 
   8  -2   7       43.67       41.85      4.73 o 
   9  -2   7        4.12        7.02      3.24 o 
  -9  -1   7      153.47      164.98     15.82 o 
  -8  -1   7      228.17      219.11     14.25 o 
  -7  -1   7      479.32      457.90     17.04 o 
  -6  -1   7      307.49      309.58     10.00 o 
  -5  -1   7       38.13       36.86      1.50 o 
  -4  -1   7       61.85       61.71      2.66 o 
  -3  -1   7      398.87      400.35      9.10 o 
  -2  -1   7     1028.89     1186.69      9.68 o 
  -1  -1   7     2381.26     2377.23     24.10 o 
   0  -1   7      497.58      517.27      7.68 o 
   1  -1   7       56.40       53.34      1.40 o 
   2  -1   7      143.85      122.23      2.72 o 
   3  -1   7       34.73       27.13      0.99 o 
   4  -1   7       26.54       31.13      1.43 o 
   5  -1   7      277.08      288.36     10.94 o 
   6  -1   7      595.02      593.43     15.71 o 
   7  -1   7        6.85       10.57      3.34 o 
   8  -1   7      117.72      125.81      8.21 o 
   9  -1   7        9.98       11.92      6.85 o 
  -9   0   7      187.26      181.73     11.78 o 
  -8   0   7        0.22        2.87      3.40 o 
  -7   0   7       25.70       22.42     11.88 o 
  -6   0   7       38.05       35.17      2.76 o 
  -5   0   7      310.20      290.15      4.70 o 
  -4   0   7      279.03      271.60      4.09 o 
  -3   0   7      842.30      918.69     15.45 o 
  -2   0   7       18.34       25.89      2.03 o 
  -1   0   7        7.43        7.71      0.50 o 
   0   0   7     1843.70     2076.65     27.05 o 
   1   0   7      177.08      188.64      3.45 o 
   2   0   7        0.59        4.20      0.97 o 
   3   0   7        0.01        1.02      0.89 o 
   4   0   7       70.54       74.95      3.17 o 
   5   0   7       29.39       31.13      0.99 o 
   6   0   7       57.27       56.92      4.83 o 
   7   0   7        4.77        6.23      2.74 o 
   8   0   7       36.78       29.59      3.68 o 
   9   0   7       17.09       10.95      8.55 o 
  -9   1   7       11.81       18.40     10.49 o 
  -8   1   7        0.31       -2.49      5.98 o 
  -7   1   7       17.00       20.93     12.41 o 
  -6   1   7      134.02      121.92     17.19 o 
  -5   1   7      779.57      663.07     22.97 o 
  -4   1   7      384.25      353.50     10.26 o 
  -3   1   7     1053.36     1189.26     34.93 o 
  -2   1   7        4.36        0.86      1.10 o 
  -1   1   7     1804.68     1837.74      9.35 o 
   0   1   7      357.29      362.17      4.17 o 
   1   1   7      714.29      776.14      6.02 o 
   2   1   7      531.98      558.36     14.69 o 
   3   1   7      699.81      734.95     29.66 o 
   4   1   7      407.44      422.73      9.07 o 
   5   1   7        3.51        6.26      2.23 o 
   6   1   7      129.53      124.39      6.54 o 
   7   1   7       46.43       49.15      4.23 o 
   8   1   7      333.09      341.34     12.27 o 
   9   1   7       26.75       24.10     12.42 o 
  -9   2   7       48.51       43.78     18.59 o 
  -8   2   7        0.85       -0.45      5.62 o 
  -7   2   7      160.94      165.56      9.43 o 
  -6   2   7      595.57      579.79     16.90 o 
  -5   2   7      465.74      454.94     13.69 o 
  -4   2   7      156.26      117.77      2.04 o 
  -3   2   7       80.84       92.20      9.87 o 
  -2   2   7       30.95       19.73      0.88 o 
  -1   2   7      509.87      611.92      6.47 o 
   0   2   7       96.12      112.71      4.07 o 
   1   2   7      656.55      679.43      7.07 o 
   2   2   7      116.02      118.29      3.19 o 
   3   2   7       94.36       93.64      4.91 o 
   4   2   7        8.40        4.84      1.39 o 
   5   2   7       10.79       10.51      2.86 o 
   6   2   7       89.38       72.13      4.22 o 
   7   2   7       64.58       53.46     11.81 o 
   8   2   7       21.39       26.52     12.52 o 
  -8   3   7      138.84      135.45      7.63 o 
  -7   3   7      490.06      506.30     18.79 o 
  -6   3   7     1572.26     1679.27     30.13 o 
  -5   3   7     1203.07     1271.11     34.16 o 
  -4   3   7       23.47       28.20     13.33 o 
  -3   3   7      592.60      572.32      7.91 o 
  -2   3   7      202.27      185.53      4.43 o 
  -1   3   7     1181.39     1262.30     20.17 o 
   0   3   7     1062.57     1136.90     18.06 o 
   1   3   7      568.47      585.35      9.73 o 
   2   3   7      107.81      100.54      1.75 o 
   3   3   7        8.52        6.08      2.12 o 
   4   3   7      186.28      176.72      5.75 o 
   5   3   7      651.58      706.04     16.99 o 
   6   3   7      124.11      121.08      6.55 o 
   7   3   7        4.74        3.74      3.05 o 
   8   3   7        4.21        4.56      4.01 o 
  -8   4   7       48.56       54.20      6.36 o 
  -7   4   7        4.75        7.06      5.65 o 
  -6   4   7      223.90      213.70     18.47 o 
  -5   4   7       18.40       23.91     10.03 o 
  -4   4   7       91.27       82.85      3.01 o 
  -3   4   7      102.96      106.64      2.73 o 
  -2   4   7      324.31      290.95      4.51 o 
  -1   4   7       36.07       38.81      1.80 o 
   0   4   7       28.62       36.52      1.73 o 
   1   4   7       46.40       48.65      1.49 o 
   2   4   7        5.59        5.24      1.28 o 
   3   4   7      118.49      122.97      2.20 o 
   4   4   7       16.38       22.89      5.79 o 
   5   4   7      300.04      320.38      7.53 o 
   6   4   7      102.67      109.81      4.74 o 
   7   4   7       20.95       18.22      8.86 o 
   8   4   7       47.92       42.78     20.29 o 
  -7   5   7      528.30      507.35     21.51 o 
  -6   5   7       42.12       40.86     10.15 o 
  -5   5   7        1.04        0.10      4.35 o 
  -4   5   7       33.28       23.36      3.74 o 
  -3   5   7      453.37      446.66      9.36 o 
  -2   5   7       58.48       68.04      2.54 o 
  -1   5   7      229.29      252.29      3.49 o 
   0   5   7       16.66        9.30      2.66 o 
   1   5   7      371.38      335.37      5.11 o 
   2   5   7      702.31      706.93     14.51 o 
   3   5   7      758.48      769.19     24.45 o 
   4   5   7      218.20      208.50      7.71 o 
   5   5   7       30.78       29.58      3.45 o 
   6   5   7       21.71       18.26      5.41 o 
   7   5   7        0.16        2.43      3.34 o 
  -7   6   7        0.07        1.73      2.79 o 
  -6   6   7        0.12        1.77      4.13 o 
  -5   6   7       17.28       15.55      3.74 o 
  -4   6   7      539.75      592.54     18.68 o 
  -3   6   7      372.10      340.35      8.46 o 
  -2   6   7      638.42      609.83     14.55 o 
  -1   6   7        3.21        1.57      1.13 o 
   0   6   7      322.62      282.16      5.58 o 
   1   6   7      124.37      104.70      3.53 o 
   2   6   7        0.67        0.02      0.89 o 
   3   6   7       24.78       20.82      2.38 o 
   4   6   7       17.88       21.00      2.77 o 
   5   6   7      498.20      513.10     11.19 o 
   6   6   7       19.97       16.54      6.51 o 
  -6   7   7       37.14       34.68      4.72 o 
  -5   7   7      144.68      145.23      8.25 o 
  -4   7   7        0.84       -0.40      2.52 o 
  -3   7   7       58.02       44.84      2.31 o 
  -2   7   7      107.96      116.41      3.65 o 
  -1   7   7        0.92        1.11      0.88 o 
   0   7   7       18.02       16.50      4.19 o 
   1   7   7       96.30      114.85      2.70 o 
   2   7   7      330.80      328.22      6.41 o 
   3   7   7      544.83      515.48     18.12 o 
   4   7   7        0.03       -0.64      1.67 o 
   5   7   7      109.55      102.96      4.97 o 
  -4   8   7       69.01       55.91      5.69 o 
  -3   8   7       41.01       34.71      2.56 o 
  -2   8   7        2.41        3.63      1.45 o 
  -1   8   7        0.55        0.56      0.97 o 
   0   8   7       12.33       11.57      3.30 o 
   1   8   7      197.89      202.19      6.50 o 
   2   8   7      209.60      220.60      6.47 o 
   3   8   7       95.67       96.67      7.87 o 
   4   8   7       10.66       11.04      4.04 o 
  -2   9   7      105.54      131.92      6.82 o 
  -1   9   7       18.18       15.82      4.31 o 
   0   9   7       26.72       32.61      2.43 o 
   1   9   7       36.65       30.99      2.53 o 
  -3  -9   8        0.09        1.05      2.22 o 
  -2  -9   8        0.34        0.23      1.11 o 
  -1  -9   8        6.19        6.34      2.36 o 
   0  -9   8       14.48       13.71      6.91 o 
   1  -9   8       66.43       62.67      6.49 o 
   2  -9   8       33.56       43.18      5.26 o 
   3  -9   8       42.86       45.86      4.84 o 
  -5  -8   8       88.52      115.29      7.70 o 
  -4  -8   8      374.48      391.76     13.13 o 
  -3  -8   8        4.27        4.11      2.45 o 
  -2  -8   8      107.97      115.15      3.89 o 
  -1  -8   8        3.14        3.48      2.52 o 
   0  -8   8      244.59      251.74     13.88 o 
   1  -8   8       67.36       61.50      5.23 o 
   2  -8   8       29.30       27.31      3.82 o 
   3  -8   8      123.74      124.56      7.92 o 
   4  -8   8       69.40       78.00      6.19 o 
   5  -8   8       26.47       27.84      3.17 o 
  -6  -7   8        6.12        2.37      2.17 o 
  -5  -7   8        0.00        0.77      0.92 o 
  -4  -7   8       46.00       45.59      4.05 o 
  -3  -7   8       70.40       57.29      3.21 o 
  -2  -7   8       45.71       29.50      6.34 o 
  -1  -7   8       23.37       19.99      3.69 o 
   0  -7   8       16.26       13.56      7.28 o 
   1  -7   8       66.79       63.29      3.99 o 
   2  -7   8      102.38      106.96      4.51 o 
   3  -7   8       64.89       55.51      4.34 o 
   4  -7   8        6.42        8.73      3.28 o 
   5  -7   8        3.34        0.73      1.51 o 
   6  -7   8       81.23       67.10      4.70 o 
  -7  -6   8      225.66      254.53     13.31 o 
  -6  -6   8       47.45       36.56      3.25 o 
  -5  -6   8       54.11       54.04      5.85 o 
  -4  -6   8      296.50      279.13      9.69 o 
  -3  -6   8      177.13      188.40      5.76 o 
  -2  -6   8        1.03        1.34      1.56 o 
  -1  -6   8       59.52       67.91      4.44 o 
   0  -6   8       32.19       43.38      3.23 o 
   1  -6   8      161.24      148.72      4.90 o 
   2  -6   8       61.48       53.64      4.56 o 
   3  -6   8      158.53      160.73      5.03 o 
   4  -6   8      105.61      105.16      3.80 o 
   5  -6   8       10.00        7.90      3.07 o 
   6  -6   8        8.24        7.48      3.28 o 
   7  -6   8        6.37        7.14      3.86 o 
  -7  -5   8        1.32        0.73      1.56 o 
  -6  -5   8       15.31       15.83      1.92 o 
  -5  -5   8      493.24      441.50     10.51 o 
  -4  -5   8       35.46       32.79      2.86 o 
  -3  -5   8       76.00       82.39      2.95 o 
  -2  -5   8      289.41      266.19      4.59 o 
  -1  -5   8      282.56      301.14      7.46 o 
   0  -5   8      114.32      144.81      5.85 o 
   1  -5   8      196.67      195.81      6.40 o 
   2  -5   8      230.27      252.43      7.00 o 
   3  -5   8        3.82        5.49      2.19 o 
   4  -5   8       28.73       35.91      2.41 o 
   5  -5   8       31.05       27.20      3.01 o 
   6  -5   8       17.74       22.22      6.25 o 
   7  -5   8      120.04      125.39      4.26 o 
  -8  -4   8       32.75       24.33     13.16 o 
  -7  -4   8      161.43      170.14      6.12 o 
  -6  -4   8        2.60        1.71      0.94 o 
  -5  -4   8        0.75        0.39      1.31 o 
  -4  -4   8        3.67        5.07      2.73 o 
  -3  -4   8      713.08      654.94      9.73 o 
  -2  -4   8     1331.46     1496.94     23.10 o 
  -1  -4   8       36.00       30.33      2.10 o 
   0  -4   8      582.70      585.70     11.75 o 
   1  -4   8      164.04      212.50      5.40 o 
   2  -4   8      660.53      659.14     10.26 o 
   3  -4   8       26.20       20.04      2.18 o 
   4  -4   8      105.41       90.55      3.48 o 
   5  -4   8       46.25       38.81      2.17 o 
   6  -4   8       25.89       25.60      2.79 o 
   7  -4   8      172.89      181.57      8.22 o 
   8  -4   8      250.95      213.25     17.44 o 
  -8  -3   8       14.99       33.61      7.25 o 
  -7  -3   8        6.76        7.02      5.20 o 
  -6  -3   8        0.67        1.51      3.44 o 
  -5  -3   8      295.02      338.23      5.80 o 
  -4  -3   8       61.14       72.21      1.56 o 
  -3  -3   8      111.55       97.41      3.68 o 
  -2  -3   8       25.92       11.04      2.35 o 
  -1  -3   8       27.03       22.14      1.52 o 
   0  -3   8       75.33       97.62      2.60 o 
   1  -3   8      183.72      221.73      3.98 o 
   2  -3   8       81.39       82.15      2.66 o 
   3  -3   8       26.45       23.28      2.78 o 
   4  -3   8        2.81        2.14      1.18 o 
   5  -3   8      344.01      395.72      9.12 o 
   6  -3   8      157.66      171.32      6.00 o 
   7  -3   8        6.09        3.81      4.48 o 
   8  -3   8      402.58      316.38     19.56 o 
  -8  -2   8        3.56        5.84      6.58 o 
  -7  -2   8       13.77       14.78      5.87 o 
  -6  -2   8        0.55        0.81      1.12 o 
  -5  -2   8      409.88      427.63      9.49 o 
  -4  -2   8      757.83      767.02     19.26 o 
  -3  -2   8      186.09      160.32      2.67 o 
  -2  -2   8       56.02       48.70      2.10 o 
  -1  -2   8      364.85      408.18      5.53 o 
   0  -2   8     1257.97     1290.28      9.37 o 
   1  -2   8      125.93      148.98      2.08 o 
   2  -2   8      800.44      873.84     14.37 o 
   3  -2   8      122.89      121.06      2.78 o 
   4  -2   8      158.46      143.91      3.34 o 
   5  -2   8        7.72        9.33      2.87 o 
   6  -2   8        6.97        4.59      1.46 o 
   7  -2   8       71.68       66.94      6.68 o 
   8  -2   8       27.08       40.51      5.94 o 
  -9  -1   8       38.57       36.84     17.77 o 
  -8  -1   8       39.32       35.51     23.68 o 
  -7  -1   8      468.80      487.17     20.53 o 
  -6  -1   8       35.13       40.33     16.44 o 
  -5  -1   8     1685.08     1632.08     30.38 o 
  -4  -1   8      279.38      258.04      7.33 o 
  -3  -1   8      519.82      522.55     11.88 o 
  -2  -1   8      184.31      211.46      6.67 o 
  -1  -1   8        3.12        5.27      2.32 o 
   0  -1   8       76.32       64.24      1.71 o 
   1  -1   8       48.52       64.65      2.64 o 
   2  -1   8      412.46      427.91     10.43 o 
   3  -1   8      147.86      149.76      3.53 o 
   4  -1   8      136.66      107.89      2.77 o 
   5  -1   8        3.41        3.33      1.15 o 
   6  -1   8        6.61       14.07      4.20 o 
   7  -1   8      127.12      118.60      8.88 o 
   8  -1   8       91.69       82.08      5.97 o 
  -9   0   8       13.31       10.51      4.86 o 
  -8   0   8        3.69        6.06      9.64 o 
  -7   0   8      111.46      117.07      7.70 o 
  -6   0   8      808.32      835.04     22.73 o 
  -5   0   8     2001.66     2076.02     32.29 o 
  -4   0   8      208.04      198.51      7.68 o 
  -3   0   8      265.87      279.46      5.83 o 
  -2   0   8       28.88       33.08      2.44 o 
  -1   0   8      214.18      152.35      1.68 o 
   0   0   8      316.36      336.99      9.65 o 
   1   0   8       15.61       17.11      0.98 o 
   2   0   8      426.21      367.61     10.38 o 
   3   0   8       66.94       54.70      3.38 o 
   4   0   8       86.83       99.69      5.63 o 
   5   0   8      148.73      157.01      5.50 o 
   6   0   8       14.44       14.05      6.23 o 
   7   0   8       35.30       29.46      3.11 o 
   8   0   8        1.29        1.20      2.50 o 
  -8   1   8        0.22        1.96      2.38 o 
  -7   1   8       41.21       34.05     18.20 o 
  -6   1   8      603.69      632.42     15.94 o 
  -5   1   8      255.10      248.62      8.06 o 
  -4   1   8       12.43       20.54     11.41 o 
  -3   1   8        5.86       10.24      4.27 o 
  -2   1   8        3.34        7.51      2.26 o 
  -1   1   8     1351.32     1218.53     29.45 o 
   0   1   8     1327.21     1261.70     12.80 o 
   1   1   8      405.85      406.02      6.14 o 
   2   1   8       13.51       13.32      3.21 o 
   3   1   8       30.25       46.82      2.17 o 
   4   1   8        3.37        1.68      1.61 o 
   5   1   8       31.88       36.79      2.89 o 
   6   1   8      603.30      639.71     13.86 o 
   7   1   8        0.26       -0.17      2.53 o 
   8   1   8       41.88       33.70      3.58 o 
  -8   2   8       60.36       53.25      5.71 o 
  -7   2   8       22.32       12.96      8.44 o 
  -6   2   8       65.30       53.06      5.68 o 
  -5   2   8       13.19        9.28      4.12 o 
  -4   2   8      116.17      116.28      6.71 o 
  -3   2   8      208.99      223.91      9.65 o 
  -2   2   8        0.25        0.70      0.99 o 
  -1   2   8        1.34        0.90      1.07 o 
   0   2   8      220.45      272.78      3.76 o 
   1   2   8       27.82       23.51      0.97 o 
   2   2   8      271.70      296.12      8.94 o 
   3   2   8      276.48      249.53     16.22 o 
   4   2   8      100.95       90.87      3.16 o 
   5   2   8       93.07       96.17      3.30 o 
   6   2   8       77.44       80.00      4.82 o 
   7   2   8        5.55        9.07      4.45 o 
   8   2   8       60.07       60.85      4.71 o 
  -8   3   8       95.08      109.16      8.62 o 
  -7   3   8       52.55       56.56      6.81 o 
  -6   3   8       10.67       11.73      8.11 o 
  -5   3   8      249.51      241.97      9.47 o 
  -4   3   8       39.07       34.28      4.27 o 
  -3   3   8      151.49      152.76      7.46 o 
  -2   3   8        3.81        3.84      1.17 o 
  -1   3   8     1059.50     1040.59     10.87 o 
   0   3   8        0.98        0.89      0.67 o 
   1   3   8       11.65       11.26      1.54 o 
   2   3   8       11.10       10.21      0.66 o 
   3   3   8       11.47       13.63      4.70 o 
   4   3   8      199.10      214.32      4.86 o 
   5   3   8      457.76      466.92      8.38 o 
   6   3   8      284.21      300.90      9.06 o 
   7   3   8        0.05        2.00      1.96 o 
   8   3   8       24.08       21.09     10.19 o 
  -8   4   8       10.84       12.61      8.52 o 
  -7   4   8        0.87       -0.03      5.63 o 
  -6   4   8       19.63       16.71      8.75 o 
  -5   4   8        4.50        7.62      4.24 o 
  -4   4   8       40.01       31.26      3.80 o 
  -3   4   8      168.54      197.25      4.49 o 
  -2   4   8       17.01       17.22      1.58 o 
  -1   4   8       10.01       13.75      1.13 o 
   0   4   8      758.22      777.47     11.28 o 
   1   4   8       55.13       56.16      1.75 o 
   2   4   8      150.86      155.31      3.39 o 
   3   4   8       90.38       88.70      2.98 o 
   4   4   8       17.18       19.35      3.15 o 
   5   4   8       31.53       30.59      2.43 o 
   6   4   8      151.42      158.83      6.04 o 
   7   4   8      157.96      163.21      7.60 o 
  -7   5   8       49.45       52.32     14.75 o 
  -6   5   8       94.52       76.51      6.08 o 
  -5   5   8        7.02        9.90      5.24 o 
  -4   5   8        8.51       15.35      6.21 o 
  -3   5   8      116.57      106.34      4.53 o 
  -2   5   8       25.18       24.22      1.54 o 
  -1   5   8     1428.82     1486.34     21.64 o 
   0   5   8      927.39      862.40     16.04 o 
   1   5   8     1408.57     1355.56     20.05 o 
   2   5   8      120.51      118.17      5.18 o 
   3   5   8      371.44      368.17     13.26 o 
   4   5   8       19.80       23.67      2.04 o 
   5   5   8      560.38      600.80     15.20 o 
   6   5   8      282.40      272.91      8.58 o 
   7   5   8       55.79       49.79      5.68 o 
  -6   6   8      103.83      111.10      9.37 o 
  -5   6   8        0.36        3.32      3.97 o 
  -4   6   8       49.29       45.94      3.91 o 
  -3   6   8       13.37        8.60      2.69 o 
  -2   6   8       11.59        6.61      1.84 o 
  -1   6   8      936.95      856.87     13.80 o 
   0   6   8      109.29      137.54      3.81 o 
   1   6   8        1.06        0.63      0.87 o 
   2   6   8       61.62       54.78      3.02 o 
   3   6   8       22.45       24.07      3.87 o 
   4   6   8       67.61       62.80      3.51 o 
   5   6   8       47.96       51.86      3.97 o 
   6   6   8       55.89       54.80      3.56 o 
  -5   7   8      152.76      194.06     13.18 o 
  -4   7   8        6.98       12.98      3.43 o 
  -3   7   8        2.51        3.98      1.86 o 
  -2   7   8       58.80       64.65      2.30 o 
  -1   7   8       55.12       55.96      2.52 o 
   0   7   8        0.09        1.19      1.36 o 
   1   7   8      391.86      376.51      7.68 o 
   2   7   8       42.51       33.20      2.85 o 
   3   7   8      151.80      135.52      5.81 o 
   4   7   8       12.19       12.86      4.14 o 
   5   7   8       21.35       29.38      4.53 o 
  -3   8   8        6.32        4.11      2.13 o 
  -2   8   8       20.53       15.00      4.61 o 
  -1   8   8       14.28       18.14      3.25 o 
   0   8   8        3.81        4.67      1.31 o 
   1   8   8       12.11       12.49      4.50 o 
   2   8   8        2.08        0.46      1.10 o 
   3   8   8        7.43        5.68      2.86 o 
  -2  -9   9       31.01       30.71      2.85 o 
  -1  -9   9       43.06       40.68      3.77 o 
   0  -9   9      175.17      173.26     13.34 o 
   1  -9   9        0.03        0.67      1.59 o 
   2  -9   9      191.13      191.04     18.90 o 
  -4  -8   9        7.26        6.21      2.62 o 
  -3  -8   9        2.82        2.30      2.18 o 
  -2  -8   9        0.18        0.87      1.74 o 
  -1  -8   9       15.66       13.83      5.04 o 
   0  -8   9      231.06      243.85     10.96 o 
   1  -8   9      240.19      235.61     10.84 o 
   2  -8   9        7.92        6.56      4.20 o 
   3  -8   9        8.60        3.06      2.85 o 
   4  -8   9       84.34       73.67      6.76 o 
  -5  -7   9       73.71       80.18      5.64 o 
  -4  -7   9       62.12       72.79      3.48 o 
  -3  -7   9       22.31       26.83      2.47 o 
  -2  -7   9      265.49      255.94      9.51 o 
  -1  -7   9        3.08        2.16      2.82 o 
   0  -7   9       38.26       33.46      4.36 o 
   1  -7   9        1.21        1.85      1.50 o 
   2  -7   9       25.05       26.76      5.41 o 
   3  -7   9       14.59       11.47      7.00 o 
   4  -7   9       69.90       61.70      2.66 o 
   5  -7   9       73.72       85.06      4.69 o 
  -6  -6   9        2.38        4.83      2.28 o 
  -5  -6   9      162.13      165.42      5.40 o 
  -4  -6   9        5.15        2.92      1.99 o 
  -3  -6   9     1604.78     1579.99     54.77 o 
  -2  -6   9     1026.21     1035.79     22.59 o 
  -1  -6   9      826.79      828.34     21.06 o 
   0  -6   9      623.33      613.49     22.09 o 
   1  -6   9       30.72       42.35      3.20 o 
   2  -6   9       31.58       35.24      4.48 o 
   3  -6   9      239.50      242.25     19.32 o 
   4  -6   9      154.90      183.16      6.45 o 
   5  -6   9       22.42       18.45      5.00 o 
   6  -6   9       27.76       28.11      3.43 o 
  -7  -5   9       16.63       12.90      8.28 o 
  -6  -5   9       24.76       25.11      6.00 o 
  -5  -5   9        5.55        1.32      1.44 o 
  -4  -5   9      369.20      354.45      9.15 o 
  -3  -5   9      461.19      465.63      8.65 o 
  -2  -5   9      829.30      875.63     37.68 o 
  -1  -5   9      433.18      440.03     13.46 o 
   0  -5   9      418.43      458.99     13.91 o 
   1  -5   9       60.49       53.50      4.00 o 
   2  -5   9       80.74       80.27      3.27 o 
   3  -5   9        2.55        3.65      1.38 o 
   4  -5   9       72.32       64.35      3.65 o 
   5  -5   9       43.91       40.36      3.82 o 
   6  -5   9       32.37       25.09      4.08 o 
   7  -5   9        1.19        0.43      3.16 o 
  -7  -4   9       60.75       54.93     23.76 o 
  -6  -4   9       24.42       20.10      4.01 o 
  -5  -4   9       36.40       43.73      2.67 o 
  -4  -4   9      633.95      642.99     11.87 o 
  -3  -4   9     1037.08     1089.28     20.27 o 
  -2  -4   9       88.47       95.81      4.26 o 
  -1  -4   9       16.99       18.11      7.82 o 
   0  -4   9       21.92       26.17      2.18 o 
   1  -4   9        1.48        1.84      1.40 o 
   2  -4   9      254.28      243.34      4.01 o 
   3  -4   9      168.79      185.48      5.60 o 
   4  -4   9       18.27       19.38      1.90 o 
   5  -4   9        4.26        4.87      1.96 o 
   6  -4   9      349.28      349.66     21.58 o 
   7  -4   9       21.58       17.01      8.62 o 
  -8  -3   9        7.64       13.54      7.88 o 
  -7  -3   9        1.56        2.06      2.63 o 
  -6  -3   9       28.26       27.59     17.28 o 
  -5  -3   9       12.56        9.86      1.40 o 
  -4  -3   9        7.77        4.66      1.44 o 
  -3  -3   9       59.58       43.82      2.66 o 
  -2  -3   9       54.93       64.13      2.63 o 
  -1  -3   9      194.22      180.15      4.18 o 
   0  -3   9      151.35      133.12      3.54 o 
   1  -3   9      407.51      438.46      9.74 o 
   2  -3   9      115.59      115.03      3.08 o 
   3  -3   9        0.07        0.86      0.76 o 
   4  -3   9      116.68      117.75      4.35 o 
   5  -3   9        8.69        3.90      1.61 o 
   6  -3   9       19.58       16.98      9.61 o 
   7  -3   9      110.86      103.71      7.86 o 
   8  -3   9      246.09      213.94     20.05 o 
  -8  -2   9       55.84       69.67     10.01 o 
  -7  -2   9      115.03      114.36      7.90 o 
  -6  -2   9      291.27      245.95     11.95 o 
  -5  -2   9      151.45      111.40      5.00 o 
  -4  -2   9      823.70      788.87      9.93 o 
  -3  -2   9      106.05      128.78      2.17 o 
  -2  -2   9       40.79       54.01      1.57 o 
  -1  -2   9     1084.35     1109.67     21.91 o 
   0  -2   9      744.98      794.87     13.56 o 
   1  -2   9     1443.96     1329.78     22.41 o 
   2  -2   9      480.12      510.55      7.04 o 
   3  -2   9        0.91        0.53      0.88 o 
   4  -2   9      111.47      113.73      4.03 o 
   5  -2   9        0.84        0.84      0.75 o 
   6  -2   9        2.67        6.44      5.21 o 
   7  -2   9      200.19      182.34      9.88 o 
   8  -2   9      292.38      297.22     18.25 o 
  -8  -1   9       51.65       47.66      5.99 o 
  -7  -1   9      229.52      226.86     12.53 o 
  -6  -1   9      117.71      115.56      8.44 o 
  -5  -1   9       33.73       30.14      8.24 o 
  -4  -1   9      337.66      366.86     11.97 o 
  -3  -1   9       15.33       18.75      1.21 o 
  -2  -1   9       65.91       80.62      1.91 o 
  -1  -1   9      536.69      621.88     16.26 o 
   0  -1   9       47.93       56.43      1.59 o 
   1  -1   9       26.76       24.63      1.29 o 
   2  -1   9      687.17      711.60     20.70 o 
   3  -1   9       62.68       80.45      2.96 o 
   4  -1   9        0.01        0.44      0.40 o 
   5  -1   9       71.01       75.51      4.94 o 
   6  -1   9       11.04       16.01      7.83 o 
   7  -1   9       43.37       36.60      3.49 o 
   8  -1   9        3.53        1.39      2.67 o 
  -8   0   9       33.34       28.72     13.21 o 
  -7   0   9       14.97       19.89     10.19 o 
  -6   0   9        3.80       -1.04      6.16 o 
  -5   0   9       13.99       18.30      6.28 o 
  -4   0   9       37.58       30.87      2.80 o 
  -3   0   9      403.32      363.95      7.04 o 
  -2   0   9      160.09      172.87      4.10 o 
  -1   0   9      920.74      981.05     27.08 o 
   0   0   9       17.48       22.56      1.34 o 
   1   0   9     1088.15     1115.90     17.87 o 
   2   0   9      142.45      149.43      4.70 o 
   3   0   9      176.89      149.40      3.69 o 
   4   0   9      632.26      620.14     12.03 o 
   5   0   9      369.03      419.44     12.30 o 
   6   0   9      180.97      177.91      9.05 o 
   7   0   9       27.03       33.10      3.67 o 
   8   0   9        3.56        2.14      2.91 o 
  -8   1   9       12.71        5.80      5.21 o 
  -7   1   9       36.44       29.84     18.84 o 
  -6   1   9       31.44       23.46      5.83 o 
  -5   1   9      313.51      302.61     10.65 o 
  -4   1   9      267.17      281.03      9.98 o 
  -3   1   9      222.33      218.28      4.64 o 
  -2   1   9        5.16        2.91      1.35 o 
  -1   1   9        1.03        0.60      1.25 o 
   0   1   9        1.78        0.99      0.68 o 
   1   1   9      451.06      535.04     15.18 o 
   2   1   9       72.30       67.08      3.43 o 
   3   1   9       70.80       84.53      3.37 o 
   4   1   9       70.82       70.62      3.91 o 
   5   1   9       12.73       14.95      4.04 o 
   6   1   9       52.92       56.16      8.01 o 
   7   1   9        1.90        3.36      1.86 o 
   8   1   9       11.91        6.95      6.20 o 
  -8   2   9       34.47       30.09     15.44 o 
  -7   2   9       30.97       37.81     17.63 o 
  -6   2   9       64.52       70.51      5.40 o 
  -5   2   9      486.78      524.72     13.78 o 
  -4   2   9     2251.03     2260.74     54.88 o 
  -3   2   9     2607.81     2645.91     55.31 o 
  -2   2   9      329.23      313.27      6.21 o 
  -1   2   9      508.18      501.12     10.58 o 
   0   2   9      339.48      342.04      4.79 o 
   1   2   9      685.46      684.22     20.30 o 
   2   2   9      296.27      288.69     14.76 o 
   3   2   9      190.79      170.87      4.04 o 
   4   2   9       15.09       14.93      4.05 o 
   5   2   9       33.42       36.61      2.80 o 
   6   2   9       74.84       71.23      4.57 o 
   7   2   9      220.20      236.47     10.90 o 
   8   2   9       63.70       65.60      5.13 o 
  -8   3   9       68.56       55.18      7.70 o 
  -7   3   9       70.34       65.65      8.73 o 
  -6   3   9      168.77      159.92      8.92 o 
  -5   3   9       10.39       15.78      9.57 o 
  -4   3   9      331.57      368.33     12.30 o 
  -3   3   9       26.73       38.24      2.92 o 
  -2   3   9      182.13      214.70      4.21 o 
  -1   3   9      159.40      169.63      3.73 o 
   0   3   9      404.76      386.54      8.96 o 
   1   3   9        2.20        0.64      0.62 o 
   2   3   9        0.02        0.70      1.18 o 
   3   3   9        1.21        1.18      0.81 o 
   4   3   9       18.28       18.29      2.10 o 
   5   3   9      121.53      114.61      3.89 o 
   6   3   9       20.60       22.56      6.80 o 
   7   3   9       47.18       50.62      4.06 o 
  -7   4   9      405.10      400.43     20.51 o 
  -6   4   9      175.42      200.95      9.29 o 
  -5   4   9      988.05     1050.37     18.57 o 
  -4   4   9       54.58       31.01      9.08 o 
  -3   4   9       37.75       33.21      2.73 o 
  -2   4   9       42.58       40.33      3.05 o 
  -1   4   9      238.18      214.73      3.64 o 
   0   4   9      344.88      370.25     10.63 o 
   1   4   9       44.86       50.79      1.56 o 
   2   4   9      165.11      195.40      7.37 o 
   3   4   9      318.01      328.39      8.98 o 
   4   4   9      381.62      388.90     15.76 o 
   5   4   9      500.38      551.60     13.00 o 
   6   4   9      320.36      320.27      7.20 o 
   7   4   9       57.13       48.03      4.64 o 
  -6   5   9      105.89      132.75      8.25 o 
  -5   5   9        3.42       12.61      5.93 o 
  -4   5   9        5.65        3.42      1.34 o 
  -3   5   9       15.31       13.25      4.11 o 
  -2   5   9      607.21      534.93      9.06 o 
  -1   5   9      428.71      336.22      5.94 o 
   0   5   9      331.78      303.41      7.13 o 
   1   5   9      177.59      161.21      3.90 o 
   2   5   9      264.81      282.88     10.30 o 
   3   5   9      261.30      268.64      8.87 o 
   4   5   9       23.82       23.83      3.82 o 
   5   5   9        0.68        1.59      1.78 o 
   6   5   9        2.06        1.74      1.56 o 
  -6   6   9        4.08        0.71      3.86 o 
  -5   6   9       27.08       25.68      4.88 o 
  -4   6   9       11.80       14.14      4.82 o 
  -3   6   9      158.23      156.35      7.70 o 
  -2   6   9       90.60       95.16      4.54 o 
  -1   6   9      216.89      236.91      4.64 o 
   0   6   9      148.91      169.22      3.22 o 
   1   6   9        0.38        1.10      1.55 o 
   2   6   9       26.82       29.05      3.22 o 
   3   6   9       48.52       47.04      2.90 o 
   4   6   9      193.88      190.51      8.32 o 
   5   6   9      408.22      395.41     21.14 o 
  -4   7   9       34.11       28.18      8.49 o 
  -3   7   9       59.29       68.83      3.41 o 
  -2   7   9      173.18      192.23      9.48 o 
  -1   7   9      106.26      127.98      3.54 o 
   0   7   9       21.87       33.47      1.79 o 
   1   7   9        2.91        2.03      1.00 o 
   2   7   9       18.11       20.77      5.83 o 
   3   7   9      157.14      148.49      5.15 o 
   4   7   9      107.99       95.17      7.61 o 
  -2   8   9        5.64        2.09      1.43 o 
  -1   8   9        1.10        0.16      1.38 o 
   0   8   9       54.54       67.82      3.59 o 
   1   8   9        3.82        4.18      1.78 o 
   2   8   9        9.83       15.12      6.83 o 
  -3  -8  10        0.74        1.17      1.69 o 
  -2  -8  10       26.52       29.18      3.93 o 
  -1  -8  10        9.03        8.69      5.32 o 
   0  -8  10       10.03        5.10      7.67 o 
   1  -8  10       12.45       15.42     10.55 o 
   2  -8  10       41.19       30.71      4.12 o 
   3  -8  10        0.04        0.90      1.12 o 
  -5  -7  10      125.97      142.03      8.05 o 
  -4  -7  10       57.01       48.13      4.56 o 
  -3  -7  10       12.17       18.24      2.68 o 
  -2  -7  10      225.59      221.05      9.36 o 
  -1  -7  10      151.93      144.17      6.48 o 
   0  -7  10       37.05       29.69      2.79 o 
   1  -7  10       33.77       18.67      8.96 o 
   2  -7  10       47.39       53.03      9.25 o 
   3  -7  10       39.87       33.84      5.43 o 
   4  -7  10       94.72       95.97      4.56 o 
   5  -7  10      118.33      115.00      7.23 o 
  -6  -6  10        1.96        2.45      4.73 o 
  -5  -6  10        9.18       10.18      4.91 o 
  -4  -6  10       10.29       12.37      4.95 o 
  -3  -6  10      582.63      562.25     13.39 o 
  -2  -6  10       53.43       68.67      2.77 o 
  -1  -6  10      198.00      194.49      9.89 o 
   0  -6  10       37.61       27.15      2.82 o 
   1  -6  10       23.22       19.91      2.27 o 
   2  -6  10       67.32       73.89      6.46 o 
   3  -6  10        1.20        2.19      1.67 o 
   4  -6  10      142.20      137.92      6.61 o 
   5  -6  10        0.41        1.34      1.69 o 
   6  -6  10       53.04       56.82      2.87 o 
  -6  -5  10       69.18       67.94      6.18 o 
  -5  -5  10       70.40       71.71      3.46 o 
  -4  -5  10        3.25        1.22      1.21 o 
  -3  -5  10       96.72       98.19      6.36 o 
  -2  -5  10        1.05        2.15      0.94 o 
  -1  -5  10      468.14      444.82     11.25 o 
   0  -5  10      701.55      673.35     20.92 o 
   1  -5  10        1.95        2.09      1.58 o 
   2  -5  10      161.37      151.96      7.37 o 
   3  -5  10      157.10      154.07      3.70 o 
   4  -5  10      290.77      313.09      9.18 o 
   5  -5  10        4.59        4.93      1.97 o 
   6  -5  10       20.00       16.52      7.73 o 
  -7  -4  10       15.39       17.31     10.59 o 
  -6  -4  10       55.33       52.65     23.52 o 
  -5  -4  10        3.45        4.14      3.29 o 
  -4  -4  10       93.63       90.28      3.75 o 
  -3  -4  10      288.75      323.20      7.86 o 
  -2  -4  10      263.06      294.00     13.54 o 
  -1  -4  10       78.44       71.50      3.27 o 
   0  -4  10        0.37        1.45      1.72 o 
   1  -4  10        0.43        0.79      0.82 o 
   2  -4  10       84.84       84.45      3.71 o 
   3  -4  10       22.34       17.98      3.09 o 
   4  -4  10        0.15        1.59      1.41 o 
   5  -4  10        0.57        0.68      1.04 o 
   6  -4  10       11.52       11.63      4.23 o 
   7  -4  10       93.10       93.69      9.14 o 
  -7  -3  10      153.12      157.25     13.52 o 
  -6  -3  10        2.74        0.52      5.06 o 
  -5  -3  10        0.06        0.50      3.54 o 
  -4  -3  10        0.67        0.13      0.67 o 
  -3  -3  10      245.74      272.14      6.00 o 
  -2  -3  10      230.31      214.26      4.09 o 
  -1  -3  10      305.96      277.97      7.08 o 
   0  -3  10        2.20        2.81      0.98 o 
   1  -3  10       42.77       34.95      1.31 o 
   2  -3  10      467.39      463.78      7.89 o 
   3  -3  10       25.64       23.09      1.90 o 
   4  -3  10      288.17      292.13      5.67 o 
   5  -3  10       29.66       29.46      3.21 o 
   6  -3  10       46.23       56.58      4.77 o 
   7  -3  10       20.93       16.40     10.91 o 
  -8  -2  10       35.74       23.23      4.98 o 
  -7  -2  10      179.94      159.82      8.13 o 
  -6  -2  10       43.21       36.31     13.18 o 
  -5  -2  10     1019.91     1073.75     31.83 o 
  -4  -2  10        0.08        0.93      1.16 o 
  -3  -2  10      495.46      496.12     10.12 o 
  -2  -2  10       63.05       73.34      2.77 o 
  -1  -2  10      138.44      149.04      3.44 o 
   0  -2  10      416.10      441.26      5.80 o 
   1  -2  10      104.37      106.21      2.52 o 
   2  -2  10       44.84       41.63      1.60 o 
   3  -2  10        0.60        0.79      0.75 o 
   4  -2  10      182.85      173.35      7.30 o 
   5  -2  10       24.06       24.11      2.42 o 
   6  -2  10       38.36       42.73      4.38 o 
   7  -2  10        7.65        9.89      3.33 o 
  -8  -1  10       51.78       35.10     19.94 o 
  -7  -1  10       39.65       53.28      8.01 o 
  -6  -1  10       10.21        6.65      3.36 o 
  -5  -1  10      255.38      260.89      7.69 o 
  -4  -1  10      412.30      457.35      9.50 o 
  -3  -1  10     2157.36     2017.25     22.94 o 
  -2  -1  10       14.44       16.75      1.28 o 
  -1  -1  10       63.10       72.05      4.62 o 
   0  -1  10       44.78       40.58      2.78 o 
   1  -1  10       74.58       65.14      1.99 o 
   2  -1  10      292.41      337.75      8.07 o 
   3  -1  10       69.53       65.22      2.96 o 
   4  -1  10      224.17      242.15      8.26 o 
   5  -1  10       16.42       13.15      5.44 o 
   6  -1  10       30.98       27.78      3.86 o 
   7  -1  10       20.23       22.71     10.36 o 
   8  -1  10        3.35        0.72      1.62 o 
  -8   0  10        4.97        3.45      3.76 o 
  -7   0  10      176.08      177.69      9.57 o 
  -6   0  10        0.09       -6.86      4.77 o 
  -5   0  10        0.17        0.25      1.34 o 
  -4   0  10      835.89      865.18     22.89 o 
  -3   0  10      580.97      543.11      8.20 o 
  -2   0  10       69.19       50.33      4.38 o 
  -1   0  10       16.47       19.11      0.80 o 
   0   0  10       41.10       38.22      1.18 o 
   1   0  10      775.38      733.57     13.69 o 
   2   0  10      221.56      217.62      3.89 o 
   3   0  10      357.32      374.05      9.01 o 
   4   0  10       13.00       18.71      5.39 o 
   5   0  10        0.93        1.16      1.49 o 
   6   0  10       58.24       55.13      3.76 o 
   7   0  10       32.26       29.30      4.03 o 
   8   0  10      270.78      275.12     23.88 o 
  -8   1  10       18.54       12.04      7.58 o 
  -7   1  10      111.53      124.32      9.00 o 
  -6   1  10       32.78       34.07     17.80 o 
  -5   1  10       50.79       37.19      2.58 o 
  -4   1  10      311.26      302.46      6.66 o 
  -3   1  10       49.17       49.19      2.46 o 
  -2   1  10      414.87      417.80      7.08 o 
  -1   1  10        2.49        4.91      0.94 o 
   0   1  10        1.98        4.64      1.48 o 
   1   1  10       64.59       66.26      1.64 o 
   2   1  10      178.88      185.63      3.64 o 
   3   1  10      144.99      136.96      4.22 o 
   4   1  10       19.80       22.33      2.45 o 
   5   1  10      258.13      266.04     14.08 o 
   6   1  10       18.84       16.39      8.02 o 
   7   1  10       79.79       72.82      6.33 o 
  -7   2  10      107.81      125.93      8.25 o 
  -6   2  10       85.20       87.66      6.65 o 
  -5   2  10      103.58      111.35      7.40 o 
  -4   2  10       63.18       42.96      2.41 o 
  -3   2  10       83.20       93.88      8.05 o 
  -2   2  10       65.65       63.56      2.94 o 
  -1   2  10      216.42      205.46      2.97 o 
   0   2  10       70.08       61.02      1.87 o 
   1   2  10      733.28      739.87     10.62 o 
   2   2  10       83.45       97.08      3.95 o 
   3   2  10      116.95      102.25      5.19 o 
   4   2  10       51.27       48.83      6.93 o 
   5   2  10       36.15       39.40      3.42 o 
   6   2  10      151.51      146.70      7.71 o 
   7   2  10      178.40      172.76     11.08 o 
  -7   3  10       12.57        9.42      4.03 o 
  -6   3  10       23.41       22.94     10.74 o 
  -5   3  10       22.80       15.34     10.34 o 
  -4   3  10       36.34       35.65      3.99 o 
  -3   3  10       80.75       61.38      3.33 o 
  -2   3  10       27.54       19.39      5.84 o 
  -1   3  10      126.32      121.01      2.76 o 
   0   3  10       46.58       45.91      2.22 o 
   1   3  10        0.68        1.59      0.79 o 
   2   3  10      103.38       99.50     11.21 o 
   3   3  10       47.39       48.95      3.03 o 
   4   3  10       17.87       16.91      5.74 o 
   5   3  10        9.48        9.52      3.01 o 
   6   3  10        0.01        1.08      1.46 o 
   7   3  10        0.03        1.53      1.78 o 
  -7   4  10       20.80       10.40      7.72 o 
  -6   4  10      209.90      220.58      9.59 o 
  -5   4  10      206.90      196.35      6.37 o 
  -4   4  10       28.26       27.71      7.45 o 
  -3   4  10       11.78       16.19      5.09 o 
  -2   4  10        0.27        1.42      1.24 o 
  -1   4  10      316.47      301.62     17.16 o 
   0   4  10       67.52       63.62      1.77 o 
   1   4  10      750.53      758.29     14.17 o 
   2   4  10      563.38      598.78     10.21 o 
   3   4  10      585.82      553.45     15.63 o 
   4   4  10       69.16       66.24      3.54 o 
   5   4  10      212.94      206.41      6.21 o 
   6   4  10        0.34        2.12      1.69 o 
  -6   5  10       22.26       13.17      9.72 o 
  -5   5  10       15.25       15.51      3.72 o 
  -4   5  10      174.48      180.71      7.09 o 
  -3   5  10        5.23        6.26      2.38 o 
  -2   5  10        5.59        3.51      1.73 o 
  -1   5  10       10.78       11.65      3.64 o 
   0   5  10       16.82       16.74      1.47 o 
   1   5  10      832.45      831.85     17.86 o 
   2   5  10      154.14      142.68      4.35 o 
   3   5  10       18.66       20.93      3.96 o 
   4   5  10       18.79       11.41      3.89 o 
   5   5  10       11.05        9.30      4.94 o 
   6   5  10        3.81        3.54      2.39 o 
  -5   6  10        6.61        5.93      4.31 o 
  -4   6  10      192.29      184.90      6.07 o 
  -3   6  10      234.64      228.80      6.71 o 
  -2   6  10       11.57       19.17      3.19 o 
  -1   6  10        0.49        1.06      1.38 o 
   0   6  10       26.20       39.56      1.75 o 
   1   6  10       13.57       23.61      2.62 o 
   2   6  10        0.51        1.81      1.54 o 
   3   6  10      320.71      360.28      7.69 o 
   4   6  10      126.03      119.36      5.89 o 
  -3   7  10       14.66       27.09      3.32 o 
  -2   7  10        4.80        9.93      4.24 o 
  -1   7  10       13.63        7.54      3.21 o 
   0   7  10        7.28        8.22      4.73 o 
   1   7  10       11.05        8.19      3.05 o 
   2   7  10        2.15        2.53      1.87 o 
   3   7  10        0.35        1.70      1.62 o 
  -2  -8  11       21.63       18.39      4.17 o 
  -1  -8  11       76.60       69.28     10.76 o 
   0  -8  11       46.65       33.54      4.53 o 
   1  -8  11        4.70        5.78      2.76 o 
   2  -8  11        1.76        1.04      1.56 o 
  -4  -7  11       32.94       32.53      3.02 o 
  -3  -7  11      117.31      111.79      5.54 o 
  -2  -7  11       21.34       15.17      6.33 o 
  -1  -7  11      406.03      356.53     13.29 o 
   0  -7  11      345.17      336.71     10.08 o 
   1  -7  11      326.50      310.34     10.34 o 
   2  -7  11      221.27      210.03     14.14 o 
   3  -7  11       78.41       73.22      8.63 o 
   4  -7  11       13.06       13.13      4.76 o 
  -5  -6  11        0.79       -1.81      5.12 o 
  -4  -6  11       29.12       22.04      3.59 o 
  -3  -6  11        5.03        5.21      2.26 o 
  -2  -6  11      273.25      243.18      8.39 o 
  -1  -6  11      356.68      373.45     11.50 o 
   0  -6  11      610.18      610.32     23.87 o 
   1  -6  11      539.08      556.05     21.82 o 
   2  -6  11      118.66      108.79      8.00 o 
   3  -6  11       85.37       90.69      7.06 o 
   4  -6  11       34.55       27.03      3.94 o 
   5  -6  11        0.29        0.57      1.16 o 
  -6  -5  11        2.26        3.93      4.86 o 
  -5  -5  11       54.45       53.81      7.60 o 
  -4  -5  11       43.43       50.28      3.15 o 
  -3  -5  11        1.11        3.45      2.22 o 
  -2  -5  11      511.55      542.22     14.85 o 
  -1  -5  11      717.05      696.88     24.14 o 
   0  -5  11      154.43      136.04      5.56 o 
   1  -5  11       18.30       15.66      6.58 o 
   2  -5  11       18.99       20.16      1.83 o 
   3  -5  11        0.12        0.93      1.06 o 
   4  -5  11      134.69      138.07      4.00 o 
   5  -5  11       23.26       22.47     13.93 o 
   6  -5  11       14.95       19.77      8.71 o 
  -6  -4  11        5.90       12.78     10.64 o 
  -5  -4  11       12.57       11.30      6.68 o 
  -4  -4  11        1.60        2.70      5.21 o 
  -3  -4  11        0.04       -0.03      1.16 o 
  -2  -4  11        3.83        3.57      2.13 o 
  -1  -4  11       36.32       35.22      2.38 o 
   0  -4  11      103.07       87.79      3.63 o 
   1  -4  11      104.25       97.16      3.96 o 
   2  -4  11       27.59       24.23      1.91 o 
   3  -4  11       52.10       45.10      2.09 o 
   4  -4  11       74.29       70.49      3.92 o 
   5  -4  11        0.27        1.10      1.70 o 
   6  -4  11        7.10        4.24      2.34 o 
  -7  -3  11      147.34      199.28     15.66 o 
  -6  -3  11       16.72       20.89      8.79 o 
  -5  -3  11      188.69      192.83     12.31 o 
  -4  -3  11      316.70      288.92     23.00 o 
  -3  -3  11       38.71       30.82      1.67 o 
  -2  -3  11     1026.36     1001.27     69.00 o 
  -1  -3  11      119.49      119.80      3.49 o 
   0  -3  11       10.68       11.45      3.61 o 
   1  -3  11      637.41      689.80     14.76 o 
   2  -3  11      313.79      329.70      6.34 o 
   3  -3  11      606.22      648.71     11.55 o 
   4  -3  11      248.63      272.00     14.13 o 
   5  -3  11       41.89       42.51      3.67 o 
   6  -3  11      120.01      140.82      7.94 o 
   7  -3  11        0.04        1.47      2.30 o 
  -7  -2  11       43.94       43.63     24.64 o 
  -6  -2  11       10.68       11.08      6.13 o 
  -5  -2  11       57.08       51.95      4.28 o 
  -4  -2  11      320.87      311.71      7.16 o 
  -3  -2  11      509.30      530.75     12.22 o 
  -2  -2  11      598.60      588.24     12.11 o 
  -1  -2  11       28.54       25.85      1.75 o 
   0  -2  11        6.18        6.21      1.92 o 
   1  -2  11       54.53       75.01      4.82 o 
   2  -2  11       11.05        8.48      2.40 o 
   3  -2  11        0.39        0.93      0.66 o 
   4  -2  11      119.23      101.60      5.83 o 
   5  -2  11       30.28       40.98      9.70 o 
   6  -2  11        6.90        6.00      5.70 o 
   7  -2  11        2.96        4.04      3.48 o 
  -7  -1  11      121.62      133.55      9.72 o 
  -6  -1  11       17.16       22.95      2.31 o 
  -5  -1  11        4.65        7.80      3.20 o 
  -4  -1  11      238.86      183.15      5.21 o 
  -3  -1  11      171.25      194.35      5.06 o 
  -2  -1  11        1.47        3.51      1.65 o 
  -1  -1  11      134.81      122.62      2.85 o 
   0  -1  11      130.11      140.26      2.59 o 
   1  -1  11      667.63      704.11     17.36 o 
   2  -1  11       11.74       11.52      1.15 o 
   3  -1  11      576.26      617.21     32.92 o 
   4  -1  11       32.31       31.19      6.32 o 
   5  -1  11       70.76       68.26      4.83 o 
   6  -1  11      148.23      164.23      7.61 o 
   7  -1  11       99.01      100.59      8.16 o 
  -7   0  11        0.24        2.83      4.77 o 
  -6   0  11       10.32        4.85      2.50 o 
  -5   0  11      116.35      115.70      5.85 o 
  -4   0  11       49.31       33.66      2.80 o 
  -3   0  11      369.01      377.49     14.62 o 
  -2   0  11       11.84       11.36      1.30 o 
  -1   0  11      134.26      135.89      3.95 o 
   0   0  11       15.32       25.30      1.23 o 
   1   0  11       12.52        7.85      1.86 o 
   2   0  11      167.49      149.68      7.22 o 
   3   0  11      145.56      145.05      5.49 o 
   4   0  11        8.02       10.83      4.24 o 
   5   0  11       20.87       14.02      6.46 o 
   6   0  11       77.53       68.09      5.31 o 
   7   0  11       13.94        9.37      4.46 o 
  -7   1  11      246.24      255.13     21.32 o 
  -6   1  11       77.36       77.67      3.66 o 
  -5   1  11       33.86       41.99      2.99 o 
  -4   1  11       23.19       33.87      2.96 o 
  -3   1  11      654.08      691.87     21.76 o 
  -2   1  11     1495.44     1525.47     28.32 o 
  -1   1  11     2398.26     2445.52     19.59 o 
   0   1  11      385.78      399.81      6.49 o 
   1   1  11       51.03       54.38      1.84 o 
   2   1  11      169.33      179.01      8.77 o 
   3   1  11      198.57      197.75      5.68 o 
   4   1  11       11.13        8.48      3.44 o 
   5   1  11       74.20       80.02      4.22 o 
   6   1  11        1.78        2.25      1.69 o 
   7   1  11        9.55        6.38      6.06 o 
  -7   2  11        0.33       -1.40      4.58 o 
  -6   2  11      134.48      149.03      5.86 o 
  -5   2  11      107.85      111.36      5.45 o 
  -4   2  11       69.11       52.86      3.11 o 
  -3   2  11       75.98       80.54      8.04 o 
  -2   2  11      433.37      472.26     10.38 o 
  -1   2  11       60.29       65.30      5.60 o 
   0   2  11        4.06        6.37      1.67 o 
   1   2  11       55.93       56.99      3.13 o 
   2   2  11      184.03      197.49      6.88 o 
   3   2  11       32.35       30.06      1.96 o 
   4   2  11        2.97        1.88      1.88 o 
   5   2  11        0.66        1.59      1.73 o 
   6   2  11        0.01        1.34      1.27 o 
   7   2  11      160.36      170.89     13.06 o 
  -6   3  11       15.57       12.41      4.27 o 
  -5   3  11      518.68      525.71     11.51 o 
  -4   3  11      105.63      113.74      6.50 o 
  -3   3  11      864.70      818.00     18.02 o 
  -2   3  11       85.75       63.64      6.68 o 
  -1   3  11       51.70       57.62      4.14 o 
   0   3  11        0.29        0.53      0.66 o 
   1   3  11      129.83      137.35      5.64 o 
   2   3  11      869.25      924.48     11.21 o 
   3   3  11        0.16        0.44      0.95 o 
   4   3  11      153.58      170.96      6.63 o 
   5   3  11      147.99      148.29      6.33 o 
   6   3  11       53.55       48.07      3.38 o 
  -6   4  11      168.81      157.35      9.35 o 
  -5   4  11        2.89        3.19      1.73 o 
  -4   4  11       80.64       69.41      3.50 o 
  -3   4  11       14.65       14.18      4.42 o 
  -2   4  11       31.38       28.57      2.97 o 
  -1   4  11       58.45       55.33      3.05 o 
   0   4  11      432.64      435.52     14.19 o 
   1   4  11      794.79      863.18     27.26 o 
   2   4  11       67.00       74.84      3.34 o 
   3   4  11      392.09      427.01     14.94 o 
   4   4  11      174.91      193.92      5.83 o 
   5   4  11      115.20      128.73      4.73 o 
   6   4  11       46.99       46.53      6.06 o 
  -5   5  11       73.80       83.65      4.96 o 
  -4   5  11        8.65       10.71      4.20 o 
  -3   5  11       82.52       98.65      3.78 o 
  -2   5  11        5.38        8.15      3.99 o 
  -1   5  11      104.84       80.72      2.90 o 
   0   5  11      106.49       91.15      4.64 o 
   1   5  11      260.56      227.33      6.25 o 
   2   5  11       82.57       69.35      2.99 o 
   3   5  11        0.03        0.53      1.24 o 
   4   5  11        1.77        2.06      2.31 o 
   5   5  11       49.32       52.76      3.19 o 
  -4   6  11       92.04       94.84      6.09 o 
  -3   6  11       73.46       86.23      4.53 o 
  -2   6  11       28.64       36.20      3.32 o 
  -1   6  11       52.85       56.06      2.89 o 
   0   6  11      129.29      121.03      6.05 o 
   1   6  11       84.25       75.91      3.04 o 
   2   6  11        0.13        1.11      1.34 o 
   3   6  11       21.27       15.01      6.47 o 
   4   6  11       28.35       28.26      3.93 o 
  -2   7  11       24.39       15.17      6.20 o 
  -1   7  11       43.37       38.05      3.73 o 
   0   7  11        3.62        3.82      3.61 o 
   1   7  11        7.36       10.81      4.35 o 
  -3  -7  12        1.42        1.79      1.20 o 
  -2  -7  12        0.20        2.44      1.94 o 
  -1  -7  12      585.15      601.09     11.89 o 
   0  -7  12      142.53      164.64      9.61 o 
   1  -7  12      183.43      193.45     12.36 o 
   2  -7  12       17.02       25.71      9.87 o 
   3  -7  12        1.08        2.26      2.75 o 
  -4  -6  12       37.66       28.32      6.54 o 
  -3  -6  12       20.66       13.72      3.16 o 
  -2  -6  12       11.18        8.46      3.85 o 
  -1  -6  12       75.50       72.72      3.99 o 
   0  -6  12       33.94       37.65      3.47 o 
   1  -6  12      158.85      150.26      6.99 o 
   2  -6  12      253.06      275.05     10.55 o 
   3  -6  12       26.28       25.04      3.41 o 
   4  -6  12       22.98       20.88      5.90 o 
  -5  -5  12       68.27       74.51      7.32 o 
  -4  -5  12       45.64       51.85      5.37 o 
  -3  -5  12        3.38        1.69      2.26 o 
  -2  -5  12      111.84      110.44      4.37 o 
  -1  -5  12      244.65      294.38      9.87 o 
   0  -5  12      203.66      227.96      9.31 o 
   1  -5  12       11.51       10.29      4.39 o 
   2  -5  12        1.91        4.56      2.23 o 
   3  -5  12        1.29        0.83      1.23 o 
   4  -5  12       15.57       10.87      5.94 o 
   5  -5  12       12.52       12.99      8.69 o 
  -6  -4  12      188.38      253.75     18.92 o 
  -5  -4  12      234.37      249.02     13.18 o 
  -4  -4  12       20.83       19.39     12.88 o 
  -3  -4  12        0.21        2.66      4.15 o 
  -2  -4  12        2.32        2.98      1.72 o 
   0  -4  12      140.96      136.93      4.85 o 
   1  -4  12      125.35      117.51      2.98 o 
   2  -4  12       24.82       20.68      1.63 o 
   3  -4  12        0.43        1.52      1.73 o 
   4  -4  12       19.74       20.08      4.09 o 
   5  -4  12        7.68        6.27      5.29 o 
   6  -4  12       20.99       16.69     11.00 o 
  -6  -3  12       25.65       14.09      8.78 o 
  -5  -3  12      160.82      151.86      9.11 o 
  -4  -3  12       34.22       25.06     13.65 o 
  -3  -3  12     1067.15     1101.88     33.14 o 
  -2  -3  12       90.55       79.48      3.12 o 
  -1  -3  12      100.62       95.30      4.57 o 
   0  -3  12        0.05       -0.38      1.35 o 
   1  -3  12       75.28       84.25      4.60 o 
   2  -3  12      419.36      427.80     13.82 o 
   3  -3  12       64.21       56.06      6.78 o 
   4  -3  12       26.30       29.34      6.03 o 
   5  -3  12        7.17        2.32      2.26 o 
   6  -3  12       26.25       28.28     13.36 o 
  -6  -2  12       50.04       34.18      5.21 o 
  -5  -2  12      208.70      214.94     11.05 o 
  -4  -2  12       28.81       25.47      2.06 o 
  -3  -2  12      368.84      419.15     10.11 o 
  -2  -2  12       98.31       95.17      3.43 o 
  -1  -2  12      961.49      960.76     18.37 o 
   0  -2  12        0.01        0.43      0.88 o 
   1  -2  12       10.19        9.76      2.65 o 
   2  -2  12        8.26        5.41      3.02 o 
   3  -2  12       14.50       15.34      8.48 o 
   4  -2  12      252.21      269.61     17.24 o 
   5  -2  12       23.68       28.88      7.35 o 
   6  -2  12       69.13       75.96      6.41 o 
  -7  -1  12      156.66      158.26     14.93 o 
  -6  -1  12       51.80       59.55      5.34 o 
  -5  -1  12      197.43      198.98      6.97 o 
  -4  -1  12       18.22       14.97      2.48 o 
  -3  -1  12       17.06       17.03      1.87 o 
  -2  -1  12      475.65      539.79     21.90 o 
  -1  -1  12      378.26      357.18      8.15 o 
   0  -1  12       83.87       78.89      2.58 o 
   1  -1  12       10.11        9.18      2.46 o 
   2  -1  12       33.93       25.36      1.78 o 
   3  -1  12      375.50      375.67      9.23 o 
   4  -1  12       81.39       74.05      4.79 o 
   5  -1  12      218.53      232.08     12.17 o 
   6  -1  12       45.48       50.55      4.25 o 
  -7   0  12       10.73       10.31      3.80 o 
  -6   0  12       13.34       12.56      4.00 o 
  -5   0  12       91.51       79.91      4.04 o 
  -4   0  12        2.37        2.57      1.53 o 
  -3   0  12       26.17       19.99      2.09 o 
  -2   0  12      330.90      322.79     18.21 o 
  -1   0  12       25.35       17.56      3.00 o 
   0   0  12      160.47      141.39      3.47 o 
   1   0  12       50.22       51.16      3.82 o 
   2   0  12        0.74        1.52      1.26 o 
   3   0  12       89.83       95.91      3.62 o 
   4   0  12       44.17       38.06      3.22 o 
   5   0  12       65.20       71.61      4.58 o 
  -6   1  12       56.38       55.04      5.13 o 
  -5   1  12       64.80       77.41      5.32 o 
  -4   1  12       67.75       80.18      8.48 o 
  -3   1  12      114.05      125.04      4.05 o 
  -2   1  12      344.78      313.25      9.53 o 
  -1   1  12      107.58       93.58      4.58 o 
   0   1  12        0.12        0.64      0.83 o 
   1   1  12      353.15      354.15      7.89 o 
   2   1  12      187.00      188.35     11.95 o 
   3   1  12      294.03      297.50      7.40 o 
   4   1  12       65.29       77.17      5.46 o 
   5   1  12       29.82       27.99      3.67 o 
   6   1  12       32.62       32.32      3.13 o 
  -6   2  12        0.23        1.57      2.20 o 
  -5   2  12       11.30       20.45      2.87 o 
  -4   2  12      107.58      113.76      6.17 o 
  -3   2  12       44.26       35.60      2.61 o 
  -2   2  12        0.01       -0.38      1.85 o 
  -1   2  12      209.78      187.80      4.17 o 
   0   2  12      140.07      143.88      8.43 o 
   1   2  12      147.91      149.53      4.69 o 
   2   2  12       47.65       45.68      2.75 o 
   3   2  12        0.83        3.35      1.61 o 
   4   2  12       29.24       29.62      4.02 o 
   5   2  12        0.00       -0.08      1.53 o 
   6   2  12        9.49        6.54      3.54 o 
  -6   3  12      104.90      118.12      7.25 o 
  -5   3  12       62.15       58.71      3.31 o 
  -4   3  12      228.48      282.15      9.35 o 
  -3   3  12      406.40      416.59     10.77 o 
  -2   3  12        0.30        1.52      1.00 o 
  -1   3  12       11.43       10.75      4.29 o 
   0   3  12       49.67       49.38      3.82 o 
   1   3  12      292.87      277.17     19.50 o 
   2   3  12       39.50       40.99      3.17 o 
   3   3  12      297.96      293.87     11.14 o 
   4   3  12       68.73       58.60      4.36 o 
   5   3  12      280.77      269.34     14.74 o 
  -5   4  12       25.14       40.24      5.34 o 
  -4   4  12       66.41       75.10      7.53 o 
  -3   4  12        2.11        0.87      1.20 o 
  -2   4  12      210.91      232.59      7.78 o 
  -1   4  12        9.40       11.70      1.77 o 
   0   4  12        7.14        2.74      2.45 o 
   1   4  12       13.07        5.74      4.63 o 
   2   4  12       68.61       62.11      6.13 o 
   3   4  12      276.41      271.64      7.86 o 
   4   4  12      168.99      166.60      5.01 o 
   5   4  12        0.05        1.19      1.03 o 
  -4   5  12      120.87      111.07      6.80 o 
  -3   5  12       13.84        8.15      3.50 o 
  -2   5  12      119.87      125.32      5.44 o 
  -1   5  12      314.96      368.75     12.72 o 
   0   5  12        3.80        3.22      3.35 o 
   1   5  12       24.05       41.97      6.15 o 
   2   5  12        8.93       11.42      3.98 o 
   3   5  12        0.04        1.15      1.06 o 
   4   5  12        3.39        2.35      2.86 o 
  -2   6  12       36.08       42.76      3.28 o 
  -1   6  12        0.32        2.41      2.93 o 
   0   6  12       12.06        9.98      5.02 o 
   1   6  12       30.47       40.28      3.84 o 
   2   6  12       15.25       23.14      6.27 o 
  -1  -7  13       40.95       34.92     15.09 o 
   0  -7  13       68.94       54.93      6.31 o 
  -3  -6  13       77.59       79.97     18.67 o 
  -2  -6  13       23.68       22.61     12.28 o 
  -1  -6  13       24.25       27.49      7.83 o 
   0  -6  13      261.15      267.72      8.09 o 
   1  -6  13      277.41      265.31     12.49 o 
   2  -6  13      150.38      158.43      8.27 o 
   3  -6  13        7.30        4.88      3.25 o 
  -4  -5  13        0.81        4.26      3.46 o 
  -3  -5  13       27.61       28.56     12.61 o 
  -2  -5  13        1.86        1.71      3.15 o 
  -1  -5  13       31.68       30.24      2.60 o 
   0  -5  13        1.40        0.45      1.46 o 
   1  -5  13        5.05        5.38      3.06 o 
   2  -5  13       20.80       10.99      4.87 o 
   3  -5  13       12.54        8.06      6.41 o 
   4  -5  13        8.00        6.61      4.81 o 
  -5  -4  13       90.81      104.78      9.80 o 
  -4  -4  13        7.07        4.74      4.16 o 
  -3  -4  13      111.63      116.41      7.08 o 
  -2  -4  13      123.72      125.69      9.11 o 
  -1  -4  13        9.37        8.39      3.42 o 
   0  -4  13      494.06      441.70     14.78 o 
   1  -4  13       14.43        8.82      5.83 o 
   2  -4  13        5.31        6.34      2.46 o 
   3  -4  13      246.61      240.92     11.20 o 
   4  -4  13      251.64      251.98     12.09 o 
   5  -4  13      213.38      220.35     17.05 o 
  -5  -3  13       11.37       11.36      8.24 o 
  -4  -3  13        0.02        0.28      2.01 o 
  -3  -3  13        0.91       -0.43      4.28 o 
  -2  -3  13      440.95      375.14     13.17 o 
  -1  -3  13      512.00      564.20     19.05 o 
   0  -3  13      504.98      498.64     14.61 o 
   1  -3  13      113.25      115.28      3.49 o 
   2  -3  13        3.86        6.84      2.92 o 
   3  -3  13       23.49       25.61      2.30 o 
   4  -3  13       18.46       14.64      8.06 o 
   5  -3  13        9.82        7.42      5.86 o 
  -6  -2  13      158.24      170.31     23.49 o 
  -5  -2  13       25.83       26.82     13.50 o 
  -4  -2  13       10.33       11.36      3.71 o 
  -3  -2  13       10.24       10.54      3.63 o 
  -2  -2  13      385.59      351.47     12.27 o 
  -1  -2  13      527.63      518.72     28.70 o 
   0  -2  13       13.73       15.99      1.57 o 
   1  -2  13       46.27       46.17      2.24 o 
   2  -2  13       17.10       18.14      2.06 o 
   3  -2  13      227.23      247.97     10.27 o 
   4  -2  13       33.88       34.97      3.41 o 
   5  -2  13       89.59       92.38      5.22 o 
   6  -2  13        1.06        1.49      1.79 o 
  -6  -1  13        1.10        2.49      5.89 o 
  -5  -1  13        0.01        0.11      1.43 o 
  -4  -1  13        4.71        1.50      1.51 o 
  -3  -1  13       82.36       81.21      4.01 o 
  -2  -1  13      225.37      226.23      6.25 o 
  -1  -1  13      424.13      425.87     12.68 o 
   0  -1  13        0.34        0.05      1.17 o 
   1  -1  13       53.35       64.08      2.39 o 
   2  -1  13        1.74        3.09      1.13 o 
   3  -1  13       18.09       17.63      3.00 o 
   4  -1  13       79.52       91.42      7.75 o 
   5  -1  13       61.10       49.43      4.47 o 
   6  -1  13        0.42        1.17      1.51 o 
  -6   0  13      116.08      125.43      8.17 o 
  -5   0  13      260.62      299.48     11.70 o 
  -4   0  13      142.58      159.24      7.49 o 
  -3   0  13        0.17        0.96      1.01 o 
  -2   0  13       16.75       16.94      5.25 o 
  -1   0  13      328.15      327.92     21.87 o 
   0   0  13      381.87      434.18     13.90 o 
   1   0  13     1250.27     1305.37     25.37 o 
   2   0  13      335.28      365.61     10.38 o 
   3   0  13       30.77       32.15      3.21 o 
   4   0  13      166.15      157.00      6.26 o 
   5   0  13       81.01       78.08      4.73 o 
   6   0  13        0.34        1.39      1.40 o 
  -6   1  13      153.37      182.42      9.91 o 
  -5   1  13       12.85       13.00      5.24 o 
  -4   1  13       79.09       79.89      4.26 o 
  -3   1  13       49.59       58.67      3.10 o 
  -2   1  13       18.98       17.76      3.55 o 
  -1   1  13      300.05      341.87      9.16 o 
   0   1  13      467.12      489.27     20.42 o 
   1   1  13       72.79       81.13      5.61 o 
   2   1  13        9.73       10.00      3.46 o 
   3   1  13       92.96       95.06      4.96 o 
   4   1  13      113.34      124.12      4.26 o 
   5   1  13        7.12        5.00      3.08 o 
  -5   2  13        4.98        1.75      1.65 o 
  -4   2  13       32.21       39.62      3.20 o 
  -3   2  13      418.08      482.29     12.14 o 
  -2   2  13      176.06      203.08      7.87 o 
  -1   2  13      527.57      515.52     13.58 o 
   0   2  13       51.67       52.31      3.83 o 
   1   2  13       48.54       49.84      3.39 o 
   2   2  13        5.31        4.31      2.08 o 
   3   2  13        5.39        5.21      2.01 o 
   4   2  13      547.88      575.29      8.99 o 
   5   2  13       32.60       32.29      2.63 o 
  -5   3  13      183.28      208.63     10.98 o 
  -4   3  13      245.06      247.98      6.15 o 
  -3   3  13       13.23       20.65      3.72 o 
  -2   3  13       75.01       63.62      3.57 o 
  -1   3  13       28.51       20.72      9.76 o 
   0   3  13      111.94      140.70      6.84 o 
   1   3  13       99.15       95.45      9.74 o 
   2   3  13      105.04       93.72      4.97 o 
   3   3  13      627.72      651.96     25.53 o 
   4   3  13       20.73       22.12      5.92 o 
  -4   4  13       45.75       63.25      3.58 o 
  -3   4  13       79.18       81.93      4.28 o 
  -2   4  13       14.53       16.77      3.58 o 
  -1   4  13       15.75       16.70      7.39 o 
   0   4  13        1.35        1.36      1.78 o 
   1   4  13       47.11       38.32      9.14 o 
   2   4  13       78.21       72.54      6.62 o 
   3   4  13      429.31      407.22     14.86 o 
   4   4  13       48.82       50.23      4.75 o 
  -3   5  13        2.46        1.22      1.13 o 
  -2   5  13      143.76      123.55      8.88 o 
  -1   5  13       66.07       61.42      4.35 o 
   0   5  13        6.10        2.75      2.90 o 
   1   5  13       11.84       10.98      5.69 o 
   2   5  13      105.16      102.08      8.38 o 
  -1  -6  14        0.17        1.16      1.80 o 
   0  -6  14       81.57       86.76      8.15 o 
   1  -6  14      314.76      368.61     24.12 o 
  -3  -5  14      183.50      172.53     13.65 o 
  -2  -5  14        9.70        6.25      6.27 o 
  -1  -5  14        8.12        4.82      2.62 o 
   0  -5  14       25.39       25.09      2.87 o 
   1  -5  14       78.57       74.93      4.94 o 
   3  -5  14        6.26        6.94      3.52 o 
  -4  -4  14       18.40       13.49      5.79 o 
  -3  -4  14       98.13       80.27     19.72 o 
  -2  -4  14      114.81       91.47      6.74 o 
  -1  -4  14      459.28      474.67     13.86 o 
   0  -4  14      291.80      298.03      9.98 o 
   2  -4  14        4.66        2.55      2.34 o 
   3  -4  14       57.52       58.76      3.88 o 
   4  -4  14      186.97      178.14     16.63 o 
  -4  -3  14       26.68       18.14     12.12 o 
  -3  -3  14      184.16      162.58      7.72 o 
  -2  -3  14        8.73        4.23      4.65 o 
  -1  -3  14      185.51      189.59      5.44 o 
   0  -3  14        0.07        1.00      1.18 o 
   1  -3  14      365.28      356.59      7.85 o 
   2  -3  14        6.33        6.89      3.40 o 
   3  -3  14       14.49       17.26      2.45 o 
   4  -3  14        6.21        6.01      4.31 o 
  -5  -2  14      264.96      283.62     20.56 o 
  -4  -2  14       58.39       64.81      5.75 o 
  -3  -2  14       78.56       99.19      9.83 o 
  -2  -2  14       14.96       14.87      1.76 o 
  -1  -2  14        8.63       10.87      3.90 o 
   0  -2  14      244.11      236.42      8.32 o 
   1  -2  14      145.66      157.57      4.77 o 
   2  -2  14       93.60      103.27      4.75 o 
   3  -2  14       26.91       27.81      3.24 o 
   4  -2  14       12.29        7.26      2.56 o 
   5  -2  14      197.40      206.37     15.18 o 
  -5  -1  14        0.02       -1.23      4.49 o 
  -4  -1  14       50.17       41.44      3.68 o 
  -3  -1  14      111.16      110.38      5.40 o 
  -2  -1  14        5.34        4.79      2.83 o 
  -1  -1  14       16.82       13.86      1.78 o 
   0  -1  14      181.12      154.52      6.77 o 
   1  -1  14       16.11       13.99      7.18 o 
   2  -1  14      123.15      117.61      4.02 o 
   3  -1  14       89.75       87.87      3.73 o 
   4  -1  14       18.85       11.75      5.09 o 
   5  -1  14       45.89       48.74      4.36 o 
  -5   0  14       59.71       51.29      3.34 o 
  -4   0  14       27.66       24.28      2.70 o 
  -3   0  14       81.84       90.66      3.70 o 
  -2   0  14       97.20      127.87      5.47 o 
  -1   0  14      126.67      143.03      6.05 o 
   0   0  14      570.53      588.20     19.21 o 
   1   0  14      299.04      270.37     11.40 o 
   2   0  14       15.89       15.12      4.74 o 
   3   0  14      156.23      157.56      6.25 o 
   4   0  14       95.78      101.22      5.36 o 
   5   0  14      134.95      133.82     10.80 o 
  -5   1  14       53.23       69.30      5.37 o 
  -4   1  14       17.48       21.48      2.48 o 
  -3   1  14       17.48       10.29      3.93 o 
  -2   1  14      133.89      140.56     16.06 o 
  -1   1  14       50.35       44.75      3.34 o 
   0   1  14        0.09        1.00      1.30 o 
   1   1  14       84.68       80.60      4.85 o 
   2   1  14       86.27       75.51      5.11 o 
   3   1  14       23.57       20.25      2.12 o 
   4   1  14       24.86       21.48      2.92 o 
  -4   2  14       40.45       44.54      4.91 o 
  -3   2  14      108.08       89.83      4.00 o 
  -2   2  14       70.41       76.13      3.12 o 
  -1   2  14      439.51      426.37     20.09 o 
   0   2  14        0.26       -0.64      2.49 o 
   1   2  14       23.79       17.41      9.45 o 
   2   2  14        8.47        9.31      3.55 o 
   3   2  14      255.75      257.89      7.52 o 
   4   2  14        1.82        1.80      1.27 o 
  -4   3  14        5.61        2.10      2.19 o 
  -3   3  14       33.71       39.07      4.24 o 
  -2   3  14       22.01       19.92     11.85 o 
  -1   3  14        0.00       -0.05      2.40 o 
   0   3  14      122.54      142.41      7.22 o 
   1   3  14        9.26        9.73      3.37 o 
   2   3  14      108.30      111.33     10.47 o 
   3   3  14       49.71       44.25      4.26 o 
  -2   4  14      129.97      146.95     10.84 o 
  -1   4  14       57.41       53.11      5.21 o 
   0   4  14       31.50       36.21      4.00 o 
   1   4  14      126.54      138.06      8.57 o 
   2   4  14        0.76        1.73      2.75 o 
  -2  -4  15        1.78       -0.41      3.47 o 
  -1  -4  15       48.74       51.43      9.44 o 
   0  -4  15      179.54      168.68     10.33 o 
   2  -4  15      161.41      149.90     11.58 o 
  -3  -3  15       26.70       18.98     15.02 o 
  -2  -3  15        2.15        3.55      4.50 o 
  -1  -3  15        4.99        2.06      2.09 o 
   0  -3  15      339.61      300.29     13.36 o 
   1  -3  15      373.22      345.19     17.57 o 
   2  -3  15       34.05       27.07      2.36 o 
   3  -3  15       19.66       15.75      8.85 o 
  -4  -2  15        6.46        4.83      2.91 o 
  -3  -2  15       17.46       17.19     13.34 o 
  -2  -2  15        1.74        1.14      1.34 o 
  -1  -2  15       17.47       11.98      5.02 o 
   0  -2  15      209.98      216.17      6.63 o 
   1  -2  15      188.60      184.56      8.73 o 
   2  -2  15        1.57        1.13      2.10 o 
   3  -2  15        2.55        4.27      2.90 o 
  -4  -1  15       42.81       44.01      8.24 o 
  -3  -1  15      144.67      153.85      6.82 o 
  -2  -1  15       93.84      104.09      4.03 o 
  -1  -1  15        7.36        3.07      2.38 o 
   0  -1  15       17.65       13.31      7.99 o 
   1  -1  15      154.12      165.69      6.80 o 
   2  -1  15       99.22       89.60      7.00 o 
   3  -1  15      447.27      460.42     19.05 o 
  -4   0  15       62.46       78.44      4.79 o 
  -3   0  15       13.26        5.96      2.58 o 
  -2   0  15        9.02        5.86      2.48 o 
  -1   0  15       34.48       39.37      3.52 o 
   0   0  15       13.43       17.00     10.12 o 
   1   0  15      131.37      125.70      5.89 o 
   2   0  15      201.31      211.56      8.30 o 
   3   0  15       50.24       46.76      9.49 o 
  -3   1  15       58.55       57.15      3.41 o 
  -2   1  15       59.40       72.61      7.62 o 
  -1   1  15      146.53      160.62      8.78 o 
   0   1  15       91.29      126.01      5.85 o 
   1   1  15       46.53       55.62      5.33 o 
   2   1  15       63.19       62.37      5.79 o 
   3   1  15       87.19       78.49      7.16 o 
  -3   2  15      202.24      234.82     13.59 o 
  -2   2  15      234.88      270.86     14.45 o 
  -1   2  15       30.41       28.05      3.95 o 
   0   2  15        1.34        0.07      2.33 o 
   1   2  15       68.12       69.86      5.73 o 
   2   2  15       36.27       37.51      5.19 o 
  -2   3  15        1.69        1.95      2.16 o 
  -1   3  15       75.72       76.93      7.45 o 
   0   3  15       68.93       76.77      6.89 o 
   1   3  15        7.23        6.44      2.92 o 
  -1  -2  16       81.20       91.47      7.38 o 
   0  -2  16       17.01       13.53      9.11 o 
   1  -2  16       72.37       63.55      5.06 o 
  -2  -1  16        6.46        4.37      3.24 o 
  -1  -1  16       32.60       35.25      3.22 o 
   0  -1  16       17.07       16.85     10.58 o 
   1  -1  16       82.21       83.09      7.17 o 
  -2   0  16       32.94       32.03      3.90 o 
  -1   0  16       20.89       12.45      6.62 o 
   0   0  16      135.73      150.69     12.43 o 
   1   0  16        2.89        1.33      2.16 o 
  -1   1  16      232.40      236.36     16.29 o 
   0   1  16       27.39       34.45      9.12 o 
                                                 
